# Supplementary material for: Concurrent profiling of polar metabolites and lipids in human plasma using HILIC-FTMS
Source: Sci Rep. 2016 Nov 7;6:36490. doi: 10.1038/srep36490 (PMC5098236; doi:10.1038/srep36490)
Supplement: Supplementary Dataset 1 [file srep36490-s2.xls]

## Sheet: Table 
			List of 1183 nonionic endogenous chemicals that have been detected and quantified in blood of healthy human adults
metabolites	dataset	concentration	class	Chemical Formula	mono mass	[M+H]	[M+H]-10ppm	[M+H]+10ppm	[M+NH4]	[M+NH4]-10ppm	[M+NH4]+10ppm	[M-H]	[M-H]-10ppm	[M-H]+10ppm	[M+FA-H]	[M+FA-H]-10ppm	[M+FA-H]+10ppm
Guanidine	HMDB	medium	Guanidines	CH5N3	59.0483	60.0562	60.0556	60.0568	77.0827	77.0819	77.0835	58.0405	58.0399	58.0411	104.046	104.045	104.047
Ethanolamine	HMDB	abundant	Alkylamines	C2H7NO	61.0528	62.0606	62.06	62.0612	79.0871	79.0863	79.0879	60.0449	60.0443	60.0455	106.05	106.049	106.051
Malondialdehyde	HMDB	abundant	Carbonyl Compounds	C3H4O2	72.0211	73.029	73.0282	73.0297	90.0555	90.0546	90.0564	71.0133	71.0126	71.014	117.019	117.018	117.02
Pyruvaldehyde	HMDB	abundant	Carbonyl Compounds	C3H4O2	72.0211	73.029	73.0282	73.0297	90.0555	90.0546	90.0564	71.0133	71.0126	71.014	117.019	117.018	117.02
Aminoacetone	HMDB	abundant	Carbonyl Compounds	C3H7NO	73.0528	74.0606	74.0598	74.0613	91.0871	91.0862	91.088	72.0449	72.0442	72.0457	118.05	118.049	118.052
Methylguanidine	HMDB	medium	Guanidines	C2H7N3	73.064	74.0718	74.0711	74.0726	91.0984	91.0975	91.0993	72.0562	72.0554	72.0569	118.062	118.06	118.063
Glyoxylic acid	HMDB	abundant	Carboxylic Acids and Derivatives	C2H2O3	74.0004	75.0082	75.0075	75.009	92.0348	92.0338	92.0357	72.9926	72.9918	72.9933	118.998	118.997	118.999
1-Butanol	HMDB	medium	Alcohols and Polyols	C4H10O	74.0732	75.081	75.0802	75.0817	92.1075	92.1066	92.1085	73.0653	73.0646	73.0661	119.071	119.07	119.072
1,3-Diaminopropane	HMDB	medium	Alkylamines	C3H10N2	74.0844	75.0922	75.0915	75.093	92.1188	92.1178	92.1197	73.0766	73.0758	73.0773	119.082	119.081	119.083
Glycine	HMDB	abundant	Amino Acids and Derivatives	C2H5NO2	75.032	76.0399	76.0391	76.0406	93.0664	93.0655	93.0673	74.0242	74.0235	74.0249	120.03	120.028	120.031
Trimethylamine N-oxide	HMDB	abundant	Amines	C3H9NO	75.0684	76.0762	76.0755	76.077	93.1028	93.1019	93.1037	74.0606	74.0598	74.0613	120.066	120.065	120.067
Glycolic acid	HMDB	abundant	Hydroxy Acids and Derivatives	C2H4O3	76.016	77.0239	77.0231	77.0246	94.0504	94.0495	94.0514	75.0082	75.0075	75.009	121.014	121.012	121.015
Imidazolone	HMDB	medium	Imidazolines	C3H4N2O	84.0324	85.0402	85.0393	85.041	102.067	102.066	102.068	83.0245	83.0237	83.0254	129.03	129.029	129.031
2-Pyrrolidinone	HMDB	medium	Pyrrolidines	C4H7NO	85.0528	86.0606	86.0597	86.0614	103.087	103.086	103.088	84.0449	84.0441	84.0458	130.05	130.049	130.052
Gamma-Butyrolactone	HMDB	medium	Lactones	C4H6O2	86.0368	87.0446	87.0437	87.0455	104.071	104.07	104.072	85.029	85.0281	85.0298	131.034	131.033	131.036
Pyruvic acid	HMDB	abundant	Keto-Acids and Derivatives	C3H4O3	88.016	89.0239	89.023	89.0248	106.05	106.049	106.051	87.0082	87.0073	87.0091	133.014	133.012	133.015
Isobutyric acid	HMDB	abundant	Carboxylic Acids and Derivatives	C4H8O2	88.0524	89.0603	89.0594	89.0611	106.087	106.086	106.088	87.0446	87.0437	87.0455	133.05	133.049	133.051
Butyric acid	HMDB	abundant	Fatty Acids and Conjugates	C4H8O2	88.0524	89.0603	89.0594	89.0611	106.087	106.086	106.088	87.0446	87.0437	87.0455	133.05	133.049	133.051
Putrescine	HMDB	medium	Alkylamines	C4H12N2	88.1	89.1079	89.107	89.1088	106.134	106.133	106.135	87.0922	87.0913	87.0931	133.098	133.096	133.099
Beta-Alanine	HMDB	abundant	Amino Acids and Derivatives	C3H7NO2	89.0477	90.0555	90.0546	90.0564	107.082	107.081	107.083	88.0399	88.039	88.0407	134.045	134.044	134.047
L-Alanine	HMDB	abundant	Amino Acids and Derivatives	C3H7NO2	89.0477	90.0555	90.0546	90.0564	107.082	107.081	107.083	88.0399	88.039	88.0407	134.045	134.044	134.047
Oxalic acid	HMDB	abundant	Carboxylic acids and derivatives	C2H2O4	89.9953	91.0031	91.0022	91.004	108.03	108.029	108.031	88.9875	88.9866	88.9884	134.993	134.992	134.994
Glyceraldehyde	HMDB	abundant	Alcohols and Polyols	C3H6O3	90.0317	91.0395	91.0386	91.0404	108.066	108.065	108.067	89.0239	89.023	89.0248	135.029	135.028	135.031
D-Lactic acid	HMDB	abundant	Hydroxy Acids and Derivatives	C3H6O3	90.0317	91.0395	91.0386	91.0404	108.066	108.065	108.067	89.0239	89.023	89.0248	135.029	135.028	135.031
Hydroxypropionic acid	HMDB	abundant	Hydroxy Acids and Derivatives	C3H6O3	90.0317	91.0395	91.0386	91.0404	108.066	108.065	108.067	89.0239	89.023	89.0248	135.029	135.028	135.031
L-Lactic acid	HMDB	abundant	Hydroxy Acids and Derivatives	C3H6O3	90.0317	91.0395	91.0386	91.0404	108.066	108.065	108.067	89.0239	89.023	89.0248	135.029	135.028	135.031
2,3-Butanediol	HMDB	abundant	Alcohols and Polyols	C4H10O2	90.0681	91.0759	91.075	91.0768	108.102	108.101	108.104	89.0603	89.0594	89.0611	135.066	135.064	135.067
Glycerol	HMDB	abundant	Sugar Alcohols	C3H8O3	92.0473	93.0552	93.0542	93.0561	110.082	110.081	110.083	91.0395	91.0386	91.0404	137.045	137.044	137.046
Dimethyl sulfone	HMDB	abundant	Sulfonyls	C2H6O2S	94.0088	95.0167	95.0157	95.0176	112.043	112.042	112.044	93.001	93.0001	93.002	139.007	139.005	139.008
2-Hexenal	HMDB	medium	Carbonyl Compounds	C6H10O	98.0732	99.081	99.08	99.082	116.108	116.106	116.109	97.0653	97.0644	97.0663	143.071	143.069	143.072
Allyl isothiocyanate	HMDB	medium	Isothiocyanates	C4H5NS	99.0143	100.022	100.021	100.023	117.049	117.047	117.05	98.0064	98.0055	98.0074	144.012	144.01	144.013
Hexanal	HMDB	medium	Carbonyl Compounds	C6H12O	100.089	101.097	101.096	101.098	118.123	118.122	118.124	99.081	99.08	99.082	145.086	145.085	145.088
2-Ketobutyric acid	HMDB	abundant	Keto-Acids and Derivatives	C4H6O3	102.032	103.04	103.038	103.041	120.066	120.065	120.067	101.024	101.023	101.025	147.029	147.028	147.031
Acetoacetic acid	HMDB	abundant	Keto-Acids and Derivatives	C4H6O3	102.032	103.04	103.038	103.041	120.066	120.065	120.067	101.024	101.023	101.025	147.029	147.028	147.031
Isovaleric acid	HMDB	abundant	Fatty Acids and Conjugates	C5H10O2	102.068	103.076	103.075	103.077	120.102	120.101	120.104	101.06	101.059	101.061	147.066	147.064	147.067
Valeric acid	HMDB	medium	Fatty Acids and Conjugates	C5H10O2	102.068	103.076	103.075	103.077	120.102	120.101	120.104	101.06	101.059	101.061	147.066	147.064	147.067
(S)-b-aminoisobutyric acid	HMDB	abundant	Amino Acids and Derivatives	C4H9NO2	103.063	104.071	104.07	104.072	121.098	121.096	121.099	102.056	102.054	102.057	148.061	148.059	148.062
2-Aminoisobutyric acid	HMDB	medium	Amino Acids and Derivatives	C4H9NO2	103.063	104.071	104.07	104.072	121.098	121.096	121.099	102.056	102.054	102.057	148.061	148.059	148.062
3-Aminoisobutanoic acid	HMDB	medium	Amino Acids and Derivatives	C4H9NO2	103.063	104.071	104.07	104.072	121.098	121.096	121.099	102.056	102.054	102.057	148.061	148.059	148.062
Dimethylglycine	HMDB	abundant	Amino Acids and Derivatives	C4H9NO2	103.063	104.071	104.07	104.072	121.098	121.096	121.099	102.056	102.054	102.057	148.061	148.059	148.062
Gamma-Aminobutyric acid	HMDB	medium	Amino Acids and Derivatives	C4H9NO2	103.063	104.071	104.07	104.072	121.098	121.096	121.099	102.056	102.054	102.057	148.061	148.059	148.062
L-Alpha-aminobutyric acid	HMDB	abundant	Amino Acids and Derivatives	C4H9NO2	103.063	104.071	104.07	104.072	121.098	121.096	121.099	102.056	102.054	102.057	148.061	148.059	148.062
Malonic acid	HMDB	abundant	Carboxylic Acids and Derivatives	C3H4O4	104.011	105.019	105.018	105.02	122.045	122.044	122.047	103.003	103.002	103.004	149.009	149.007	149.01
(R)-3-Hydroxybutyric acid	HMDB	abundant	Hydroxy Acids and Derivatives	C4H8O3	104.047	105.055	105.054	105.056	122.082	122.08	122.083	103.04	103.038	103.041	149.045	149.044	149.046
(R)-3-Hydroxyisobutyric acid	HMDB	abundant	Hydroxy Acids and Derivatives	C4H8O3	104.047	105.055	105.054	105.056	122.082	122.08	122.083	103.04	103.038	103.041	149.045	149.044	149.046
(S)-3-Hydroxybutyric acid	HMDB	abundant	Hydroxy Acids and Derivatives	C4H8O3	104.047	105.055	105.054	105.056	122.082	122.08	122.083	103.04	103.038	103.041	149.045	149.044	149.046
(S)-3-Hydroxyisobutyric acid	HMDB	abundant	Hydroxy Acids and Derivatives	C4H8O3	104.047	105.055	105.054	105.056	122.082	122.08	122.083	103.04	103.038	103.041	149.045	149.044	149.046
2-Hydroxybutyric acid	HMDB	abundant	Hydroxy Acids and Derivatives	C4H8O3	104.047	105.055	105.054	105.056	122.082	122.08	122.083	103.04	103.038	103.041	149.045	149.044	149.046
3-Hydroxybutyric acid	HMDB	abundant	Hydroxy Acids and Derivatives	C4H8O3	104.047	105.055	105.054	105.056	122.082	122.08	122.083	103.04	103.038	103.041	149.045	149.044	149.046
4-Hydroxybutyric acid	HMDB	abundant	Hydroxy Acids and Derivatives	C4H8O3	104.047	105.055	105.054	105.056	122.082	122.08	122.083	103.04	103.038	103.041	149.045	149.044	149.046
D-Serine	HMDB	abundant	Amino Acids and Derivatives	C3H7NO3	105.043	106.05	106.049	106.051	123.077	123.076	123.078	104.035	104.034	104.036	150.04	150.039	150.042
L-Serine	HMDB	abundant	Amino Acids and Derivatives	C3H7NO3	105.043	106.05	106.049	106.051	123.077	123.076	123.078	104.035	104.034	104.036	150.04	150.039	150.042
Glyceric acid	HMDB	abundant	Sugar Acids and Derivatives	C3H6O4	106.027	107.034	107.033	107.036	124.061	124.06	124.062	105.019	105.018	105.02	151.024	151.023	151.026
L-Glyceric acid	HMDB	abundant	Sugar Acids and Derivatives	C3H6O4	106.027	107.034	107.033	107.036	124.061	124.06	124.062	105.019	105.018	105.02	151.024	151.023	151.026
4-Aminophenol	HMDB	abundant	Phenols and Derivatives	C6H7NO	109.053	110.061	110.059	110.062	127.087	127.086	127.088	108.045	108.044	108.046	154.05	154.049	154.052
Pyrocatechol	HMDB	medium	Benzene and substituted derivatives	C6H6O2	110.037	111.045	111.043	111.046	128.071	128.07	128.072	109.029	109.028	109.03	155.034	155.033	155.036
Cytosine	HMDB	abundant	Diazines	C4H5N3O	111.043	112.051	112.05	112.052	129.078	129.076	129.079	110.035	110.034	110.037	156.041	156.039	156.042
Histamine	HMDB	low	Azoles	C5H9N3	111.08	112.087	112.086	112.089	129.114	129.113	129.115	110.072	110.071	110.073	156.077	156.076	156.079
Uracil	HMDB	medium	Diazines	C4H4N2O2	112.027	113.035	113.034	113.036	130.062	130.06	130.063	111.019	111.018	111.021	157.025	157.023	157.027
Creatinine	HMDB	abundant	Lactams	C4H7N3O	113.059	114.067	114.066	114.068	131.093	131.092	131.095	112.051	112.05	112.052	158.057	158.055	158.058
Dihydrouracil	HMDB	medium	Diazines	C4H6N2O2	114.043	115.051	115.05	115.052	132.077	132.076	132.079	113.035	113.034	113.036	159.041	159.039	159.042
4-Heptanone	HMDB	medium	Carbonyl Compounds	C7H14O	114.104	115.112	115.111	115.113	132.139	132.138	132.14	113.097	113.096	113.098	159.102	159.101	159.104
Heptanal	HMDB	medium	Carbonyl Compounds	C7H14O	114.104	115.112	115.111	115.113	132.139	132.138	132.14	113.097	113.096	113.098	159.102	159.101	159.104
L-Proline	HMDB	abundant	Amino Acids and Derivatives	C5H9NO2	115.063	116.071	116.07	116.072	133.098	133.096	133.099	114.056	114.054	114.057	160.061	160.059	160.063
Fumaric acid	HMDB	abundant	Fatty Acids and Conjugates	C4H4O4	116.011	117.019	117.018	117.02	134.045	134.044	134.047	115.003	115.002	115.004	161.009	161.007	161.01
Alpha-ketoisovaleric acid	HMDB	abundant	Fatty Acids and Conjugates	C5H8O3	116.047	117.055	117.054	117.056	134.082	134.08	134.083	115.04	115.038	115.041	161.045	161.043	161.047
2-Oxovaleric acid	HMDB	abundant	Keto-Acids and Derivatives	C5H8O3	116.047	117.055	117.054	117.056	134.082	134.08	134.083	115.04	115.038	115.041	161.045	161.043	161.047
Caproic acid	HMDB	abundant	Fatty Acids and Conjugates	C6H12O2	116.084	117.092	117.09	117.093	134.118	134.117	134.119	115.076	115.075	115.077	161.081	161.08	161.083
Homocysteine thiolactone	HMDB	medium	Thiolanes	C4H7NOS	117.025	118.033	118.031	118.034	135.059	135.058	135.061	116.017	116.016	116.018	162.022	162.021	162.024
Acetylglycine	HMDB	abundant	Amino Acids and Derivatives	C4H7NO3	117.043	118.05	118.049	118.052	135.077	135.076	135.078	116.035	116.034	116.036	162.04	162.039	162.042
Guanidoacetic acid	HMDB	abundant	Amino Acids and Derivatives	C3H7N3O2	117.054	118.062	118.06	118.063	135.088	135.087	135.09	116.046	116.045	116.047	162.051	162.05	162.053
Betaine	HMDB	abundant	Amino Acids and Derivatives	C5H11NO2	117.079	118.087	118.086	118.088	135.113	135.112	135.115	116.071	116.07	116.072	162.077	162.075	162.078
Methylmalonic acid	HMDB	medium	Carboxylic acids and derivatives	C4H6O4	118.027	119.034	119.033	119.036	136.061	136.06	136.062	117.019	117.018	117.02	163.024	163.023	163.026
Succinic acid	HMDB	abundant	Carboxylic Acids and Derivatives	C4H6O4	118.027	119.034	119.033	119.036	136.061	136.06	136.062	117.019	117.018	117.02	163.024	163.023	163.026
2-Hydroxy-3-methylbutyric acid	HMDB	abundant	Fatty Acids and Conjugates	C5H10O3	118.063	119.071	119.07	119.072	136.097	136.096	136.099	117.055	117.054	117.056	163.061	163.059	163.062
3-Hydroxyisovaleric acid	HMDB	abundant	Hydroxy Acids and Derivatives	C5H10O3	118.063	119.071	119.07	119.072	136.097	136.096	136.099	117.055	117.054	117.056	163.061	163.059	163.062
3-Hydroxyvaleric acid	HMDB	abundant	Hydroxy Acids and Derivatives	C5H10O3	118.063	119.071	119.07	119.072	136.097	136.096	136.099	117.055	117.054	117.056	163.061	163.059	163.062
L-Homoserine	HMDB	abundant	Amino Acids and Derivatives	C4H9NO3	119.058	120.066	120.065	120.067	137.093	137.091	137.094	118.05	118.049	118.052	164.056	164.054	164.058
(S)-3,4-Dihydroxybutyric acid	HMDB	abundant	Hydroxy Acids and Derivatives	C4H8O4	120.042	121.05	121.049	121.051	138.077	138.075	138.078	119.034	119.033	119.036	165.04	165.038	165.042
2,4-Dihydroxybutanoic acid	HMDB	abundant	Hydroxy Acids and Derivatives	C4H8O4	120.042	121.05	121.049	121.051	138.077	138.075	138.078	119.034	119.033	119.036	165.04	165.038	165.042
L-Cysteine	HMDB	abundant	Amino Acids and Derivatives	C3H7NO2S	121.02	122.028	122.026	122.029	139.054	139.053	139.056	120.012	120.011	120.013	166.017	166.016	166.019
1-Phenylethylamine	HMDB	medium	Phenylmethylamines	C8H11N	121.089	122.097	122.096	122.098	139.124	139.122	139.125	120.081	120.08	120.083	166.087	166.085	166.088
Niacinamide	HMDB	medium	Pyridines and Derivatives	C6H6N2O	122.048	123.056	123.055	123.057	140.082	140.081	140.084	121.04	121.039	121.041	167.046	167.044	167.047
Erythritol	HMDB	abundant	Sugar Alcohols	C4H10O4	122.058	123.066	123.064	123.067	140.092	140.091	140.094	121.05	121.049	121.051	167.056	167.054	167.057
4-Ethylphenol	HMDB	abundant	Phenols and Derivatives	C8H10O	122.073	123.081	123.08	123.082	140.108	140.106	140.109	121.065	121.064	121.067	167.071	167.069	167.072
Picolinic acid	HMDB	medium	Amino Acids and Derivatives	C6H5NO2	123.032	124.04	124.039	124.041	141.066	141.065	141.068	122.024	122.023	122.025	168.03	168.028	168.031
Nicotinic acid	HMDB	abundant	Pyridines and Derivatives	C6H5NO2	123.032	124.04	124.039	124.041	141.066	141.065	141.068	122.024	122.023	122.025	168.03	168.028	168.031
Guaiacol	HMDB	abundant	Phenols and Derivatives	C7H8O2	124.052	125.06	125.059	125.062	142.087	142.085	142.088	123.045	123.043	123.046	169.05	169.048	169.052
Taurine	HMDB	abundant	Sulfonic Acids and Derivatives	C2H7NO3S	125.015	126.022	126.021	126.024	143.049	143.048	143.05	124.007	124.006	124.008	170.012	170.011	170.014
1-Methylhistamine	HMDB	low	Azoles	C6H11N3	125.095	126.103	126.102	126.104	143.13	143.128	143.131	124.087	124.086	124.089	170.093	170.091	170.095
3-Methylhistamine	HMDB	medium	Azoles	C6H11N3	125.095	126.103	126.102	126.104	143.13	143.128	143.131	124.087	124.086	124.089	170.093	170.091	170.095
Imidazoleacetic acid	HMDB	medium	Azoles	C5H6N2O2	126.043	127.051	127.049	127.052	144.077	144.076	144.079	125.035	125.034	125.036	171.041	171.039	171.042
2-Octenal	HMDB	medium	Carbonyl Compounds	C8H14O	126.104	127.112	127.111	127.114	144.139	144.137	144.14	125.097	125.095	125.098	171.102	171.1	171.104
Pyroglutamic acid	HMDB	abundant	Pyrrolidines	C5H7NO3	129.043	130.05	130.049	130.052	147.077	147.075	147.078	128.035	128.033	128.036	174.04	174.039	174.042
D-Pipecolic acid	HMDB	medium	Amino Acids and Derivatives	C6H11NO2	129.079	130.087	130.085	130.088	147.113	147.112	147.115	128.071	128.07	128.072	174.077	174.075	174.078
Pipecolic acid	HMDB	abundant	Amino Acids and Derivatives	C6H11NO2	129.079	130.087	130.085	130.088	147.113	147.112	147.115	128.071	128.07	128.072	174.077	174.075	174.078
3-Methyl-2-oxovaleric acid	HMDB	abundant	Fatty Acids and Conjugates	C6H10O3	130.063	131.071	131.07	131.072	148.097	148.096	148.099	129.055	129.054	129.056	175.061	175.059	175.062
Ketoleucine	HMDB	abundant	Fatty Acids and Conjugates	C6H10O3	130.063	131.071	131.07	131.072	148.097	148.096	148.099	129.055	129.054	129.056	175.061	175.059	175.062
4-Hydroxyproline	HMDB	abundant	Amino Acids and Derivatives	C5H9NO3	131.058	132.066	132.065	132.067	149.093	149.091	149.094	130.05	130.049	130.052	176.056	176.054	176.058
Hydroxyproline	HMDB	abundant	Amino Acids and Derivatives	C5H9NO3	131.058	132.066	132.065	132.067	149.093	149.091	149.094	130.05	130.049	130.052	176.056	176.054	176.058
Creatine	HMDB	abundant	Amino Acids and Derivatives	C4H9N3O2	131.069	132.077	132.076	132.079	149.104	149.102	149.105	130.062	130.06	130.063	176.067	176.065	176.069
Beta-Leucine	HMDB	abundant	Amino Acids and Derivatives	C6H13NO2	131.095	132.102	132.101	132.104	149.129	149.128	149.13	130.087	130.085	130.088	176.092	176.091	176.094
L-Alloisoleucine	HMDB	abundant	Amino Acids and Derivatives	C6H13NO2	131.095	132.102	132.101	132.104	149.129	149.128	149.13	130.087	130.085	130.088	176.092	176.091	176.094
Glutaric acid	HMDB	medium	Carboxylic Acids and Derivatives	C5H8O4	132.042	133.05	133.049	133.051	150.077	150.075	150.078	131.034	131.033	131.036	177.04	177.038	177.042
L-Asparagine	HMDB	abundant	Amino Acids and Derivatives	C4H8N2O3	132.053	133.061	133.06	133.063	150.088	150.086	150.089	131.046	131.044	131.047	177.051	177.049	177.053
D-Ornithine	HMDB	abundant	Amino Acids and Derivatives	C5H12N2O2	132.09	133.098	133.096	133.099	150.124	150.123	150.126	131.082	131.081	131.083	177.088	177.086	177.089
Ornithine	HMDB	abundant	Amino Acids and Derivatives	C5H12N2O2	132.09	133.098	133.096	133.099	150.124	150.123	150.126	131.082	131.081	131.083	177.088	177.086	177.089
D-Aspartic acid	HMDB	abundant	Amino Acids and Derivatives	C4H7NO4	133.038	134.045	134.044	134.047	151.072	151.07	151.073	132.03	132.028	132.031	178.035	178.033	178.037
L-Aspartic acid	HMDB	abundant	Amino Acids and Derivatives	C4H7NO4	133.038	134.045	134.044	134.047	151.072	151.07	151.073	132.03	132.028	132.031	178.035	178.033	178.037
L-Malic acid	HMDB	abundant	Carboxylic Acids and Derivatives	C4H6O5	134.022	135.029	135.028	135.031	152.056	152.054	152.057	133.014	133.012	133.015	179.019	179.017	179.021
Homocysteine	HMDB	abundant	Amino Acids and Derivatives	C4H9NO2S	135.035	136.043	136.042	136.045	153.07	153.068	153.071	134.028	134.026	134.029	180.033	180.031	180.035
Adenine	HMDB	medium	Imidazopyrimidines	C5H5N5	135.054	136.062	136.061	136.064	153.089	153.087	153.09	134.047	134.045	134.048	180.052	180.05	180.054
Erythronic acid	HMDB	abundant	Monosaccharides	C4H8O5	136.037	137.045	137.044	137.046	154.072	154.07	154.073	135.029	135.028	135.031	181.035	181.033	181.037
Hypoxanthine	HMDB	abundant	Imidazopyrimidines	C5H4N4O	136.039	137.046	137.045	137.048	154.073	154.071	154.074	135.031	135.029	135.032	181.036	181.034	181.038
Phenylacetic acid	HMDB	abundant	Phenylacetic Acid Derivatives	C8H8O2	136.052	137.06	137.059	137.062	154.087	154.085	154.088	135.045	135.043	135.046	181.05	181.048	181.052
D-Limonene	HMDB	medium	Prenol Lipids	C10H16	136.125	137.133	137.132	137.134	154.16	154.158	154.161	135.117	135.116	135.119	181.123	181.121	181.125
p-Aminobenzoic acid	HMDB	abundant	Benzene and substituted derivatives	C7H7NO2	137.048	138.056	138.054	138.057	155.082	155.08	155.084	136.04	136.038	136.041	182.045	182.044	182.047
3-Pyridylacetic acid	HMDB	abundant	Pyridines and Derivatives	C7H7NO2	137.048	138.056	138.054	138.057	155.082	155.08	155.084	136.04	136.038	136.041	182.045	182.044	182.047
1-Methylnicotinamide	HMDB	medium	Pyridines and Derivatives	C7H9N2O	137.071	138.079	138.078	138.081	155.106	155.104	155.107	136.064	136.062	136.065	182.069	182.067	182.071
2-Hydroxyphenethylamine	HMDB	medium	Phenethylamines	C8H11NO	137.084	138.092	138.091	138.093	155.118	155.117	155.12	136.076	136.075	136.078	182.082	182.08	182.084
m-Tyramine	HMDB	low	Phenethylamines	C8H11NO	137.084	138.092	138.091	138.093	155.118	155.117	155.12	136.076	136.075	136.078	182.082	182.08	182.084
Tyramine	HMDB	medium	Phenethylamines	C8H11NO	137.084	138.092	138.091	138.093	155.118	155.117	155.12	136.076	136.075	136.078	182.082	182.08	182.084
Urocanic acid	HMDB	medium	Azoles	C6H6N2O2	138.043	139.051	139.049	139.052	156.077	156.076	156.079	137.035	137.034	137.036	183.041	183.039	183.042
Nicotinamide N-oxide	HMDB	abundant	Pyridines and Derivatives	C6H6N2O2	138.043	139.051	139.049	139.052	156.077	156.076	156.079	137.035	137.034	137.036	183.041	183.039	183.042
Methylimidazoleacetic acid	HMDB	medium	Azoles	C6H8N2O2	140.059	141.066	141.065	141.068	158.093	158.091	158.095	139.051	139.049	139.052	185.056	185.054	185.058
Pi-Methylimidazoleacetic acid	HMDB	medium	Azoles	C6H8N2O2	140.059	141.066	141.065	141.068	158.093	158.091	158.095	139.051	139.049	139.052	185.056	185.054	185.058
2-Nonenal	HMDB	medium	Carbonyl Compounds	C9H16O	140.12	141.128	141.127	141.129	158.154	158.153	158.156	139.112	139.111	139.114	185.118	185.116	185.12
O-Phosphoethanolamine	HMDB	abundant	Organic Phosphoric Acids and Derivatives	C2H8NO4P	141.019	142.027	142.025	142.028	159.053	159.052	159.055	140.011	140.01	140.013	186.017	186.015	186.019
Proline betaine	HMDB	abundant	Amino Acids and Derivatives	C7H13NO2	143.095	144.102	144.101	144.104	161.129	161.127	161.131	142.087	142.085	142.088	188.092	188.09	188.094
Caprylic acid	HMDB	abundant	Fatty Acids and Conjugates	C8H16O2	144.115	145.123	145.121	145.124	162.149	162.148	162.151	143.107	143.106	143.109	189.113	189.111	189.115
4-Acetamidobutanoic acid	HMDB	medium	Fatty Acids and Conjugates	C6H11NO3	145.074	146.082	146.08	146.083	163.108	163.107	163.11	144.066	144.065	144.068	190.072	190.07	190.073
4-Guanidinobutanoic acid	HMDB	medium	Amino Acids and Derivatives	C5H11N3O2	145.085	146.093	146.091	146.094	163.119	163.118	163.121	144.077	144.076	144.079	190.083	190.081	190.085
Spermidine	HMDB	abundant	Alkylamines	C7H19N3	145.158	146.166	146.164	146.167	163.192	163.191	163.194	144.15	144.149	144.152	190.156	190.154	190.157
Oxoglutaric acid	HMDB	abundant	Keto-Acids and Derivatives	C5H6O5	146.022	147.029	147.028	147.031	164.056	164.054	164.058	145.014	145.012	145.015	191.019	191.017	191.021
L-Glutamine	HMDB	abundant	Amino Acids and Derivatives	C5H10N2O3	146.069	147.077	147.075	147.078	164.104	164.102	164.105	145.061	145.06	145.063	191.067	191.065	191.069
4-Trimethylammoniobutanoic acid	HMDB	abundant	Fatty Acids and Conjugates	C7H16NO2	146.118	147.126	147.124	147.127	164.152	164.151	164.154	145.11	145.109	145.112	191.116	191.114	191.118
L-Glutamic acid	HMDB	abundant	Amino Acids and Derivatives	C5H9NO4	147.053	148.061	148.059	148.062	165.088	165.086	165.089	146.045	146.044	146.047	192.051	192.049	192.053
3-Hydroxyglutaric acid	HMDB	medium	Hydroxy Acids and Derivatives	C5H8O5	148.037	149.045	149.044	149.046	166.072	166.07	166.073	147.029	147.028	147.031	193.035	193.033	193.037
D-2-Hydroxyglutaric acid	HMDB	medium	Hydroxy Acids and Derivatives	C5H8O5	148.037	149.045	149.044	149.046	166.072	166.07	166.073	147.029	147.028	147.031	193.035	193.033	193.037
L-2-Hydroxyglutaric acid	HMDB	abundant	Hydroxy Acids and Derivatives	C5H8O5	148.037	149.045	149.044	149.046	166.072	166.07	166.073	147.029	147.028	147.031	193.035	193.033	193.037
Cinnamic acid	HMDB	medium	Cinnamic acids and derivatives	C9H8O2	148.052	149.06	149.059	149.062	166.087	166.085	166.088	147.045	147.043	147.046	193.05	193.048	193.052
Mevalonic acid	HMDB	medium	Hydroxy Acids and Derivatives	C6H12O4	148.074	149.081	149.08	149.083	166.108	166.106	166.11	147.066	147.064	147.067	193.071	193.069	193.073
D-Ribose	HMDB	abundant	Monosaccharides	C5H10O5	150.053	151.061	151.059	151.062	168.087	168.086	168.089	149.045	149.044	149.046	195.05	195.049	195.052
D-Xylose	HMDB	abundant	Monosaccharides	C5H10O5	150.053	151.061	151.059	151.062	168.087	168.086	168.089	149.045	149.044	149.046	195.05	195.049	195.052
L-Arabinose	HMDB	abundant	Monosaccharides	C5H10O5	150.053	151.061	151.059	151.062	168.087	168.086	168.089	149.045	149.044	149.046	195.05	195.049	195.052
L-Threo-2-pentulose	HMDB	abundant	Monosaccharides	C5H10O5	150.053	151.061	151.059	151.062	168.087	168.086	168.089	149.045	149.044	149.046	195.05	195.049	195.052
Hydrocinnamic acid	HMDB	medium	Phenylpropanoic acids	C9H10O2	150.068	151.076	151.074	151.077	168.102	168.101	168.104	149.06	149.059	149.062	195.066	195.064	195.068
Oxypurinol	HMDB	abundant	Imidazopyrimidines	C5H4N4O2	152.033	153.041	153.04	153.043	170.068	170.066	170.069	151.026	151.024	151.027	197.031	197.029	197.033
Xanthine	HMDB	medium	Imidazopyrimidines	C5H4N4O2	152.033	153.041	153.04	153.043	170.068	170.066	170.069	151.026	151.024	151.027	197.031	197.029	197.033
Ortho-Hydroxyphenylacetic acid	HMDB	medium	Benzene and substituted derivatives	C8H8O3	152.047	153.055	153.054	153.057	170.082	170.08	170.083	151.04	151.038	151.041	197.045	197.043	197.047
2-Methoxybenzoic acid	HMDB	medium	Benzoic acids and derivatives	C8H8O3	152.047	153.055	153.054	153.057	170.082	170.08	170.083	151.04	151.038	151.041	197.045	197.043	197.047
3-Methoxybenzoic acid	HMDB	abundant	Benzoic acids and derivatives	C8H8O3	152.047	153.055	153.054	153.057	170.082	170.08	170.083	151.04	151.038	151.041	197.045	197.043	197.047
Vanillin	HMDB	abundant	Phenols and Derivatives	C8H8O3	152.047	153.055	153.054	153.057	170.082	170.08	170.083	151.04	151.038	151.041	197.045	197.043	197.047
N1-Methyl-2-pyridone-5-carboxamide	HMDB	abundant	Pyridines and Derivatives	C7H8N2O2	152.059	153.066	153.065	153.068	170.093	170.091	170.095	151.051	151.049	151.052	197.056	197.054	197.058
N1-Methyl-4-pyridone-3-carboxamide	HMDB	medium	Pyridines and Derivatives	C7H8N2O2	152.059	153.066	153.065	153.068	170.093	170.091	170.095	151.051	151.049	151.052	197.056	197.054	197.058
L-Arabitol	HMDB	abundant	Sugar Alcohols	C5H12O5	152.068	153.076	153.075	153.078	170.103	170.101	170.105	151.061	151.059	151.062	197.066	197.064	197.068
Ribitol	HMDB	medium	Sugar Alcohols	C5H12O5	152.068	153.076	153.075	153.078	170.103	170.101	170.105	151.061	151.059	151.062	197.066	197.064	197.068
3-Sulfinoalanine	HMDB	abundant	Amino Acids and Derivatives	C3H7NO4S	153.01	154.017	154.016	154.019	171.044	171.042	171.046	152.002	152	152.003	198.007	198.005	198.009
3-Hydroxyanthranilic acid	HMDB	medium	Benzoic Acid and Derivatives	C7H7NO3	153.043	154.05	154.049	154.052	171.077	171.075	171.079	152.035	152.033	152.036	198.04	198.038	198.042
p-Octopamine	HMDB	medium	Phenethylamines	C8H11NO2	153.079	154.087	154.085	154.088	171.113	171.112	171.115	152.071	152.07	152.073	198.077	198.075	198.079
Dopamine	HMDB	abundant	Phenols and Derivatives	C8H11NO2	153.079	154.087	154.085	154.088	171.113	171.112	171.115	152.071	152.07	152.073	198.077	198.075	198.079
2,4-Dihydroxybenzoic acid	HMDB	medium	Benzoic Acid and Derivatives	C7H6O4	154.027	155.034	155.033	155.036	172.061	172.059	172.063	153.019	153.017	153.02	199.024	199.022	199.026
2,6-dihydroxybenzoic acid	HMDB	medium	Benzoic Acid and Derivatives	C7H6O4	154.027	155.034	155.033	155.036	172.061	172.059	172.063	153.019	153.017	153.02	199.024	199.022	199.026
2-Pyrocatechuic acid	HMDB	medium	Benzoic Acid and Derivatives	C7H6O4	154.027	155.034	155.033	155.036	172.061	172.059	172.063	153.019	153.017	153.02	199.024	199.022	199.026
Gentisic acid	HMDB	medium	Benzoic Acid and Derivatives	C7H6O4	154.027	155.034	155.033	155.036	172.061	172.059	172.063	153.019	153.017	153.02	199.024	199.022	199.026
3,5-Dihydroxybenzoic acid	HMDB	medium	Benzoic acids and derivatives	C7H6O4	154.027	155.034	155.033	155.036	172.061	172.059	172.063	153.019	153.017	153.02	199.024	199.022	199.026
Orotic acid	HMDB	abundant	Amino Acids and Derivatives	C5H4N2O4	156.017	157.025	157.023	157.027	174.051	174.05	174.053	155.009	155.008	155.011	201.015	201.013	201.017
4-Hydroxynonenal	HMDB	medium	Fatty Acyls	C9H16O2	156.115	157.123	157.121	157.124	174.149	174.148	174.151	155.107	155.106	155.109	201.113	201.111	201.115
Decanal	HMDB	medium	Carbonyl Compounds	C10H20O	156.151	157.159	157.158	157.161	174.186	174.184	174.188	155.144	155.142	155.145	201.149	201.147	201.151
Allantoin	HMDB	abundant	Imidazolidines	C4H6N4O3	158.044	159.052	159.05	159.053	176.078	176.077	176.08	157.036	157.035	157.038	203.042	203.04	203.044
Succinylacetone	HMDB	medium	Keto-Acids and Derivatives	C7H10O4	158.058	159.066	159.064	159.067	176.092	176.091	176.094	157.05	157.049	157.052	203.056	203.054	203.058
N(6)-Methyllysine	HMDB	abundant	Amino Acids and Derivatives	C7H16N2O2	160.121	161.129	161.127	161.131	178.156	178.154	178.157	159.113	159.112	159.115	205.119	205.117	205.121
Aminoadipic acid	HMDB	abundant	Amino Acids and Derivatives	C6H11NO4	161.069	162.077	162.075	162.078	179.103	179.101	179.105	160.061	160.059	160.063	206.066	206.064	206.069
L-Carnitine	HMDB	abundant	Alkylamines	C7H15NO3	161.105	162.113	162.111	162.115	179.14	179.138	179.141	160.097	160.096	160.099	206.103	206.101	206.105
5-Hydroxylysine	HMDB	abundant	Amino Acids and Derivatives	C6H14N2O3	162.1	163.108	163.107	163.11	180.135	180.133	180.137	161.093	161.091	161.094	207.098	207.096	207.1
3-Methylsulfinylpropyl isothiocyanate	HMDB	medium	Sulfoxides	C5H9NOS2	163.013	164.02	164.019	164.022	181.047	181.045	181.049	162.005	162.003	162.006	208.01	208.008	208.012
Acetylcysteine	HMDB	abundant	Amino Acids and Derivatives	C5H9NO3S	163.03	164.038	164.036	164.04	181.065	181.063	181.066	162.022	162.021	162.024	208.028	208.026	208.03
Phenylpyruvic acid	HMDB	medium	Benzyl Alcohols and Derivatives	C9H8O3	164.047	165.055	165.054	165.057	182.082	182.08	182.084	163.04	163.038	163.041	209.045	209.043	209.047
4-Hydroxycinnamic acid	HMDB	medium	Cinnamic acids and derivatives	C9H8O3	164.047	165.055	165.054	165.057	182.082	182.08	182.084	163.04	163.038	163.041	209.045	209.043	209.047
m-Coumaric acid	HMDB	medium	Cinnamic acids and derivatives	C9H8O3	164.047	165.055	165.054	165.057	182.082	182.08	182.084	163.04	163.038	163.041	209.045	209.043	209.047
1,5-Anhydrosorbitol	HMDB	abundant	Monosaccharides	C6H12O5	164.068	165.076	165.075	165.078	182.103	182.101	182.105	163.061	163.059	163.062	209.066	209.064	209.068
Methionine sulfoxide	HMDB	abundant	Amino Acids and Derivatives	C5H11NO3S	165.046	166.054	166.052	166.055	183.08	183.079	183.082	164.038	164.036	164.04	210.044	210.042	210.046
7-Methylguanine	HMDB	medium	Imidazopyrimidines	C6H7N5O	165.065	166.073	166.071	166.075	183.099	183.098	183.101	164.057	164.056	164.059	210.063	210.061	210.065
4-Methoxyphenylacetic acid	HMDB	medium	Phenols and Derivatives	C9H10O3	166.063	167.071	167.069	167.072	184.097	184.096	184.099	165.055	165.054	165.057	211.061	211.059	211.063
Desaminotyrosine	HMDB	medium	Phenols and Derivatives	C9H10O3	166.063	167.071	167.069	167.072	184.097	184.096	184.099	165.055	165.054	165.057	211.061	211.059	211.063
Quinolinic acid	HMDB	medium	Amino Acids and Derivatives	C7H5NO4	167.022	168.03	168.028	168.031	185.056	185.054	185.058	166.014	166.012	166.016	212.02	212.017	212.022
Taurocyamine	HMDB	medium	Sulfonic Acids and Derivatives	C3H9N3O3S	167.036	168.044	168.043	168.046	185.071	185.069	185.073	166.029	166.027	166.03	212.034	212.032	212.036
8-Hydroxyguanine	HMDB	low	Imidazopyrimidines	C5H5N5O2	167.044	168.052	168.05	168.054	185.079	185.077	185.081	166.036	166.035	166.038	212.042	212.04	212.044
Pyridoxal	HMDB	medium	Pyridines and Derivatives	C8H9NO3	167.058	168.066	168.064	168.068	185.093	185.091	185.094	166.05	166.049	166.052	212.056	212.054	212.058
p-Synephrine	HMDB	low	Phenethylamines	C9H13NO2	167.095	168.102	168.101	168.104	185.129	185.127	185.131	166.087	166.085	166.088	212.092	212.09	212.094
3-Methoxytyramine	HMDB	medium	Phenols and Derivatives	C9H13NO2	167.095	168.102	168.101	168.104	185.129	185.127	185.131	166.087	166.085	166.088	212.092	212.09	212.094
Phosphoenolpyruvic acid	HMDB	abundant	Organic Oxoanionic Compounds	C3H5O6P	167.982	168.99	168.989	168.992	186.017	186.015	186.019	166.975	166.973	166.976	212.98	212.978	212.982
Uric acid	HMDB	abundant	Imidazopyrimidines	C5H4N4O3	168.028	169.036	169.034	169.038	186.063	186.061	186.065	167.021	167.019	167.022	213.026	213.024	213.028
Homogentisic acid	HMDB	medium	Phenylacetic Acid Derivatives	C8H8O4	168.042	169.05	169.048	169.052	186.077	186.075	186.078	167.034	167.033	167.036	213.04	213.038	213.042
Pyridoxamine	HMDB	medium	Pyridines and Derivatives	C8H12N2O2	168.09	169.098	169.096	169.099	186.124	186.122	186.126	167.082	167.08	167.084	213.088	213.085	213.09
Norepinephrine	HMDB	medium	Phenols and Derivatives	C8H11NO3	169.074	170.082	170.08	170.083	187.108	187.106	187.11	168.066	168.064	168.068	214.072	214.069	214.074
Pyridoxine	HMDB	medium	Pyridines and Derivatives	C8H11NO3	169.074	170.082	170.08	170.083	187.108	187.106	187.11	168.066	168.064	168.068	214.072	214.069	214.074
1-Methylhistidine	HMDB	abundant	Amino Acids and Derivatives	C7H11N3O2	169.085	170.093	170.091	170.095	187.119	187.118	187.121	168.077	168.076	168.079	214.083	214.081	214.085
3-Methylhistidine	HMDB	abundant	Amino Acids and Derivatives	C7H11N3O2	169.085	170.093	170.091	170.095	187.119	187.118	187.121	168.077	168.076	168.079	214.083	214.081	214.085
D-Glyceraldehyde 3-phosphate	HMDB	abundant	Organic Phosphoric Acids and Derivatives	C3H7O6P	169.998	171.006	171.004	171.008	188.032	188.031	188.034	168.99	168.989	168.992	214.996	214.994	214.998
Dihydroxyacetone phosphate	HMDB	abundant	Organic Phosphoric Acids and Derivatives	C3H7O6P	169.998	171.006	171.004	171.008	188.032	188.031	188.034	168.99	168.989	168.992	214.996	214.994	214.998
3,4-Dihydroxyphenylglycol	HMDB	medium	Phenols and Derivatives	C8H10O4	170.058	171.066	171.064	171.067	188.092	188.09	188.094	169.05	169.048	169.052	215.056	215.053	215.058
Glycerol 3-phosphate	HMDB	abundant	Glycerophosphates	C3H9O6P	172.014	173.021	173.02	173.023	190.048	190.046	190.05	171.006	171.004	171.008	217.011	217.009	217.013
Capric acid	HMDB	abundant	Fatty Acids and Conjugates	C10H20O2	172.146	173.154	173.152	173.156	190.181	190.179	190.183	171.138	171.137	171.14	217.144	217.142	217.146
2-Oxoarginine	HMDB	medium	Fatty Acids and Conjugates	C6H11N3O3	173.08	174.088	174.086	174.09	191.114	191.112	191.116	172.072	172.07	172.074	218.078	218.076	218.08
Dehydroascorbic acid	HMDB	abundant	Monosaccharides	C6H6O6	174.016	175.024	175.023	175.026	192.051	192.049	192.053	173.009	173.007	173.01	219.014	219.012	219.016
Shikimic acid	HMDB	medium	Alcohols and polyols	C7H10O5	174.053	175.061	175.059	175.062	192.087	192.085	192.089	173.045	173.043	173.047	219.05	219.048	219.053
Suberic acid	HMDB	abundant	Carboxylic Acids and Derivatives	C8H14O4	174.089	175.097	175.095	175.099	192.124	192.122	192.125	173.081	173.08	173.083	219.087	219.085	219.089
N-Acetylornithine	HMDB	abundant	Amino Acids and Derivatives	C7H14N2O3	174.1	175.108	175.107	175.11	192.135	192.133	192.137	173.093	173.091	173.094	219.098	219.096	219.1
Guanidinosuccinic acid	HMDB	medium	Amino Acids and Derivatives	C5H9N3O4	175.059	176.067	176.065	176.069	193.094	193.092	193.096	174.051	174.05	174.053	220.057	220.055	220.059
Argininic acid	HMDB	medium	Amino Acids and Derivatives	C6H13N3O3	175.096	176.104	176.102	176.105	193.13	193.128	193.132	174.088	174.086	174.09	220.093	220.091	220.096
Citrulline	HMDB	abundant	Amino Acids and Derivatives	C6H13N3O3	175.096	176.104	176.102	176.105	193.13	193.128	193.132	174.088	174.086	174.09	220.093	220.091	220.096
Debrisoquine	HMDB	medium	Tetrahydroisoquinolines	C10H13N3	175.111	176.119	176.117	176.121	193.145	193.143	193.147	174.103	174.101	174.105	220.109	220.106	220.111
Serotonin	HMDB	medium	Indoles	C10H12N2O	176.095	177.103	177.101	177.105	194.129	194.127	194.131	175.087	175.085	175.089	221.093	221.09	221.095
5-Hydroxytryptophol	HMDB	low	Indoles	C10H11NO2	177.079	178.087	178.085	178.089	195.113	195.111	195.115	176.071	176.069	176.073	222.077	222.074	222.079
Cysteinylglycine	HMDB	abundant	Peptides	C5H10N2O3S	178.041	179.049	179.047	179.051	196.076	196.074	196.078	177.033	177.032	177.035	223.039	223.037	223.041
4-Methoxycinnamic acid	HMDB	medium	Cinnamic acids and derivatives	C10H10O3	178.063	179.071	179.069	179.073	196.097	196.095	196.099	177.055	177.053	177.057	223.061	223.058	223.063
Hippuric acid	HMDB	abundant	Benzene and substituted derivatives	C9H9NO3	179.058	180.066	180.064	180.068	197.093	197.091	197.095	178.05	178.049	178.052	224.056	224.054	224.058
Glucosamine	HMDB	medium	Aminosaccharides	C6H13NO5	179.079	180.087	180.085	180.089	197.114	197.112	197.116	178.072	178.07	178.073	224.077	224.075	224.079
Fructosamine	HMDB	abundant	Monosaccharides	C6H13NO5	179.079	180.087	180.085	180.089	197.114	197.112	197.116	178.072	178.07	178.073	224.077	224.075	224.079
(R)-Salsolinol	HMDB	low	Isoquinolines	C10H13NO2	179.095	180.102	180.101	180.104	197.129	197.127	197.131	178.087	178.085	178.089	224.092	224.09	224.095
4-Hydroxyphenylpyruvic acid	HMDB	medium	Benzyl Alcohols and Derivatives	C9H8O4	180.042	181.05	181.048	181.052	198.077	198.075	198.079	179.034	179.033	179.036	225.04	225.038	225.042
Caffeic acid	HMDB	medium	Cinnamic acids and derivatives	C9H8O4	180.042	181.05	181.048	181.052	198.077	198.075	198.079	179.034	179.033	179.036	225.04	225.038	225.042
Nicotinuric acid	HMDB	abundant	Amino Acids and Derivatives	C8H8N2O3	180.053	181.061	181.06	181.063	198.088	198.086	198.09	179.046	179.044	179.047	225.051	225.049	225.053
Myoinositol	HMDB	abundant	Cyclic Alcohols and Derivatives	C6H12O6	180.063	181.071	181.069	181.073	198.098	198.096	198.1	179.056	179.054	179.057	225.061	225.059	225.063
D-Fructose	HMDB	abundant	Monosaccharides	C6H12O6	180.063	181.071	181.069	181.073	198.098	198.096	198.1	179.056	179.054	179.057	225.061	225.059	225.063
D-Galactose	HMDB	abundant	Monosaccharides	C6H12O6	180.063	181.071	181.069	181.073	198.098	198.096	198.1	179.056	179.054	179.057	225.061	225.059	225.063
D-Glucose	HMDB	abundant	Monosaccharides	C6H12O6	180.063	181.071	181.069	181.073	198.098	198.096	198.1	179.056	179.054	179.057	225.061	225.059	225.063
D-Mannose	HMDB	abundant	Monosaccharides	C6H12O6	180.063	181.071	181.069	181.073	198.098	198.096	198.1	179.056	179.054	179.057	225.061	225.059	225.063
L-Tyrosine	HMDB	abundant	Amino Acids and Derivatives	C9H11NO3	181.074	182.082	182.08	182.084	199.108	199.106	199.11	180.066	180.064	180.068	226.072	226.069	226.074
2,6-Dimethoxybenzoic acid	HMDB	medium	Benzoic Acid and Derivatives	C9H10O4	182.058	183.066	183.064	183.068	200.092	200.09	200.094	181.05	181.048	181.052	227.056	227.053	227.058
Hydroxyphenyllactic acid	HMDB	medium	Benzyl Alcohols and Derivatives	C9H10O4	182.058	183.066	183.064	183.068	200.092	200.09	200.094	181.05	181.048	181.052	227.056	227.053	227.058
Homovanillic acid	HMDB	medium	Phenols and Derivatives	C9H10O4	182.058	183.066	183.064	183.068	200.092	200.09	200.094	181.05	181.048	181.052	227.056	227.053	227.058
Galactitol	HMDB	medium	Sugar Alcohols	C6H14O6	182.079	183.087	183.085	183.089	200.113	200.111	200.115	181.071	181.069	181.073	227.077	227.074	227.079
Mannitol	HMDB	abundant	Sugar Alcohols	C6H14O6	182.079	183.087	183.085	183.089	200.113	200.111	200.115	181.071	181.069	181.073	227.077	227.074	227.079
Sorbitol	HMDB	abundant	Sugar Alcohols	C6H14O6	182.079	183.087	183.085	183.089	200.113	200.111	200.115	181.071	181.069	181.073	227.077	227.074	227.079
4-Pyridoxic acid	HMDB	medium	Pyridines and derivatives	C8H9NO4	183.053	184.061	184.059	184.063	201.088	201.086	201.09	182.045	182.044	182.047	228.051	228.049	228.053
Epinephrine	HMDB	low	Phenols and Derivatives	C9H13NO3	183.09	184.097	184.096	184.099	201.124	201.122	201.126	182.082	182.08	182.084	228.087	228.085	228.089
Normetanephrine	HMDB	low	Phenols and Derivatives	C9H13NO3	183.09	184.097	184.096	184.099	201.124	201.122	201.126	182.082	182.08	182.084	228.087	228.085	228.089
4-O-Methylgallic acid	HMDB	medium	Benzoic acids and derivatives	C8H8O5	184.037	185.045	185.043	185.047	202.072	202.07	202.074	183.029	183.028	183.031	229.035	229.033	229.037
3,4-Dihydroxymandelic acid	HMDB	medium	Phenols and Derivatives	C8H8O5	184.037	185.045	185.043	185.047	202.072	202.07	202.074	183.029	183.028	183.031	229.035	229.033	229.037
Vanylglycol	HMDB	medium	Phenols and Derivatives	C9H12O4	184.074	185.081	185.08	185.083	202.108	202.106	202.11	183.066	183.064	183.068	229.071	229.069	229.074
Phosphorylcholine	HMDB	abundant	Alcohols and Polyols	C5H15NO4P	184.074	185.082	185.08	185.084	202.108	202.106	202.11	183.066	183.064	183.068	229.072	229.069	229.074
Phosphoserine	HMDB	abundant	Amino Acids and Derivatives	C3H8NO6P	185.009	186.017	186.015	186.019	203.043	203.041	203.045	184.001	183.999	184.003	230.007	230.004	230.009
3-Phosphoglyceric acid	HMDB	abundant	Sugar Acids and Derivatives	C3H7O7P	185.993	187.001	186.999	187.003	204.027	204.025	204.029	184.985	184.983	184.987	230.991	230.988	230.993
N1-Acetylspermidine	HMDB	medium	Carboxylic Acids and Derivatives	C9H21N3O	187.168	188.176	188.174	188.178	205.203	205.201	205.205	186.161	186.159	186.162	232.166	232.164	232.168
N8-Acetylspermidine	HMDB	medium	Carboxylic Acids and Derivatives	C9H21N3O	187.168	188.176	188.174	188.178	205.203	205.201	205.205	186.161	186.159	186.162	232.166	232.164	232.168
Azelaic acid	HMDB	abundant	Carboxylic Acids and Derivatives	C9H16O4	188.105	189.113	189.111	189.115	206.139	206.137	206.141	187.097	187.095	187.099	233.103	233.1	233.105
Homo-L-arginine	HMDB	abundant	Amino Acids and Derivatives	C7H16N4O2	188.127	189.135	189.133	189.137	206.162	206.16	206.164	187.119	187.118	187.121	233.125	233.123	233.127
Kynurenic acid	HMDB	medium	Amino Acids and Derivatives	C10H7NO3	189.043	190.05	190.049	190.052	207.077	207.075	207.079	188.035	188.033	188.037	234.04	234.038	234.043
3-Indolepropionic acid	HMDB	medium	Indoles	C11H11NO2	189.079	190.087	190.085	190.089	207.113	207.111	207.115	188.071	188.069	188.073	234.077	234.074	234.079
5-Hydroxyindoleacetic acid	HMDB	medium	Indoles	C10H9NO3	191.058	192.066	192.064	192.068	209.093	209.091	209.095	190.05	190.049	190.052	236.056	236.054	236.058
5-Methoxytryptophol	HMDB	low	Indoles	C11H13NO2	191.095	192.102	192.101	192.104	209.129	209.127	209.131	190.087	190.085	190.089	236.092	236.09	236.095
4-Hydroxydebrisoquine	HMDB	medium	Quinolines and Drevatives	C10H13N3O	191.106	192.114	192.112	192.116	209.14	209.138	209.142	190.098	190.096	190.1	236.104	236.101	236.106
Citric acid	HMDB	abundant	Carboxylic Acids and Derivatives	C6H8O7	192.027	193.035	193.033	193.037	210.061	210.059	210.063	191.019	191.017	191.021	237.025	237.022	237.027
Isocitric acid	HMDB	abundant	Carboxylic Acids and Derivatives	C6H8O7	192.027	193.035	193.033	193.037	210.061	210.059	210.063	191.019	191.017	191.021	237.025	237.022	237.027
Hydroxycotinine	HMDB	medium	Alkaloids and derivatives	C10H12N2O2	192.09	193.098	193.096	193.1	210.124	210.122	210.126	191.082	191.08	191.084	237.088	237.085	237.09
D-Glucuronic acid	HMDB	abundant	Sugar Acids and Derivatives	C6H10O7	194.043	195.05	195.049	195.052	212.077	212.075	212.079	193.035	193.033	193.037	239.04	239.038	239.043
4-Aminohippuric acid	HMDB	abundant	Amino Acids and Derivatives	C9H10N2O3	194.069	195.077	195.075	195.079	212.104	212.101	212.106	193.061	193.059	193.063	239.067	239.064	239.069
Salicyluric acid	HMDB	abundant	Benzene and substituted derivatives	C9H9NO4	195.053	196.061	196.059	196.063	213.088	213.085	213.09	194.045	194.043	194.047	240.051	240.048	240.053
Gluconic acid	HMDB	abundant	Sugar Acids and Derivatives	C6H12O7	196.058	197.066	197.064	197.068	214.093	214.091	214.095	195.05	195.049	195.052	241.056	241.054	241.058
Homoveratric acid	HMDB	medium	Phenols and Derivatives	C10H12O4	196.074	197.081	197.079	197.083	214.108	214.106	214.11	195.066	195.064	195.068	241.071	241.069	241.074
Selenomethionine	HMDB	medium	Amino Acids and Derivatives	C5H11NO2Se	196.995	198.003	198.001	198.005	215.03	215.028	215.032	195.988	195.986	195.99	241.993	241.991	241.996
L-Dopa	HMDB	medium	Amino Acids and Derivatives	C9H11NO4	197.069	198.077	198.075	198.079	215.103	215.101	215.105	196.061	196.059	196.063	242.066	242.064	242.069
Metanephrine	HMDB	medium	Phenols and Derivatives	C10H15NO3	197.105	198.113	198.111	198.115	215.14	215.137	215.142	196.097	196.095	196.099	242.103	242.1	242.105
3-(3,4-Dihydroxyphenyl)lactic acid	HMDB	abundant	Benzyl Alcohols and Derivatives	C9H10O5	198.053	199.061	199.059	199.063	216.087	216.085	216.089	197.045	197.043	197.047	243.05	243.048	243.053
Vanillylmandelic acid	HMDB	medium	Phenols and Derivatives	C9H10O5	198.053	199.061	199.059	199.063	216.087	216.085	216.089	197.045	197.043	197.047	243.05	243.048	243.053
Ecgonine methyl ester	HMDB	medium	Tropane alkaloids	C10H17NO3	199.121	200.129	200.127	200.131	217.155	217.153	217.157	198.113	198.111	198.115	244.118	244.116	244.121
Dodecanoic acid	HMDB,JLR2010	abundant	Fatty Acids and Conjugates	C12H24O2	200.178	201.185	201.183	201.187	218.212	218.21	218.214	199.17	199.168	199.172	245.175	245.173	245.178
Asymmetric dimethylarginine	HMDB	medium	Amino Acids and Derivatives	C8H18N4O2	202.143	203.151	203.149	203.153	220.177	220.175	220.18	201.135	201.133	201.137	247.141	247.138	247.143
Symmetric dimethylarginine	HMDB	medium	Amino Acids and Derivatives	C8H18N4O2	202.143	203.151	203.149	203.153	220.177	220.175	220.18	201.135	201.133	201.137	247.141	247.138	247.143
Spermine	HMDB	abundant	Alkylamines	C10H26N4	202.216	203.224	203.222	203.226	220.25	220.248	220.252	201.208	201.206	201.21	247.213	247.211	247.216
L-Acetylcarnitine	HMDB	abundant	Fatty Acid Esters	C9H17NO4	203.116	204.124	204.122	204.126	221.15	221.148	221.152	202.108	202.106	202.11	248.113	248.111	248.116
Xanthurenic acid	HMDB	medium	Amino Acids and Derivatives	C10H7NO4	205.038	206.045	206.043	206.047	223.072	223.07	223.074	204.03	204.028	204.032	250.035	250.033	250.038
Indolelactic acid	HMDB	abundant	Indoles	C11H11NO3	205.074	206.082	206.08	206.084	223.108	223.106	223.11	204.066	204.064	204.068	250.072	250.069	250.074
2-Methylcitric acid	HMDB	medium	Carboxylic Acids and Derivatives	C7H10O7	206.043	207.05	207.048	207.053	224.077	224.075	224.079	205.035	205.033	205.037	251.04	251.038	251.043
(R)-lipoic acid	HMDB	medium	Dithiolanes	C8H14O2S2	206.044	207.051	207.049	207.053	224.078	224.076	224.08	205.036	205.034	205.038	251.041	251.039	251.044
L-Kynurenine	HMDB	abundant	Amino Acids and Derivatives	C10H12N2O3	208.085	209.093	209.091	209.095	226.119	226.117	226.121	207.077	207.075	207.079	253.082	253.08	253.085
3-Methoxytyrosine	HMDB	medium	Amino Acids and Derivatives	C10H13NO4	211.084	212.092	212.09	212.094	229.119	229.117	229.121	210.077	210.075	210.079	256.082	256.08	256.085
Indoxyl sulfate	HMDB	abundant	Indoles and derivatives	C8H7NO4S	213.01	214.017	214.015	214.02	231.044	231.042	231.046	212.002	212	212.004	258.007	258.005	258.01
Bisnorbiotin	HMDB	medium	Fatty Acids and Conjugates	C8H12N2O3S	216.057	217.065	217.063	217.067	234.091	234.089	234.094	215.049	215.047	215.051	261.055	261.052	261.057
N-a-Acetyl-L-arginine	HMDB	abundant	Amino Acids and Derivatives	C8H16N4O3	216.122	217.13	217.128	217.132	234.157	234.154	234.159	215.114	215.112	215.117	261.12	261.117	261.123
3-Hydroxydodecanoic acid	HMDB	medium	Fatty Acids and Conjugates	C12H24O3	216.173	217.18	217.178	217.183	234.207	234.205	234.209	215.165	215.163	215.167	261.17	261.168	261.173
Propionylcarnitine	HMDB	medium	Fatty Acid Esters	C10H19NO4	217.131	218.139	218.137	218.141	235.166	235.163	235.168	216.124	216.121	216.126	262.129	262.126	262.132
5-Methoxydimethyltryptamine	HMDB	medium	Alkaloids and Derivatives	C13H18N2O	218.142	219.15	219.148	219.152	236.176	236.174	236.179	217.134	217.132	217.136	263.14	263.137	263.142
Adenosine	HMDB	medium	Purine Nucleosides and Analogues	C10H13N5O	219.112	220.12	220.118	220.122	237.146	237.144	237.149	218.104	218.102	218.106	264.11	264.107	264.112
5-Hydroxy-L-tryptophan	HMDB	medium	Amino Acids and Derivatives	C11H12N2O3	220.085	221.093	221.09	221.095	238.119	238.117	238.122	219.077	219.075	219.079	265.082	265.08	265.085
L-Cystathionine	HMDB	medium	Amino Acids and Derivatives	C7H14N2O4S	222.067	223.075	223.073	223.077	240.102	240.099	240.104	221.06	221.057	221.062	267.065	267.062	267.068
Ethyl glucuronide	HMDB	abundant	Sugar Acids and Derivatives	C8H14O7	222.074	223.082	223.08	223.084	240.108	240.106	240.111	221.066	221.064	221.068	267.072	267.069	267.074
Monoisobutyl phthalic acid	HMDB	medium	Benzene and substituted derivatives	C12H14O4	222.089	223.097	223.095	223.099	240.124	240.121	240.126	221.081	221.079	221.084	267.087	267.084	267.09
Farnesol	HMDB	medium	Prenol Lipids	C15H26O	222.198	223.206	223.204	223.208	240.233	240.23	240.235	221.191	221.188	221.193	267.196	267.193	267.199
Hydroxykynurenine	HMDB	medium	Amino Acids and Derivatives	C10H12N2O4	224.08	225.088	225.085	225.09	242.114	242.112	242.116	223.072	223.07	223.074	269.077	269.075	269.08
3-Nitrotyrosine	HMDB	medium	Amino Acids and Derivatives	C9H10N2O5	226.059	227.067	227.065	227.069	244.093	244.091	244.096	225.051	225.049	225.053	271.057	271.054	271.059
Porphobilinogen	HMDB	medium	Carboxylic Acids and Derivatives	C10H14N2O4	226.095	227.103	227.101	227.105	244.13	244.127	244.132	225.088	225.085	225.09	271.093	271.09	271.096
Carnosine	HMDB	abundant	Peptidomimetics	C9H14N4O3	226.107	227.114	227.112	227.117	244.141	244.139	244.143	225.099	225.097	225.101	271.104	271.102	271.107
5-Tetradecenoic acid	HMDB	abundant	Fatty Acids and Conjugates	C14H26O2	226.193	227.201	227.199	227.203	244.228	244.225	244.23	225.185	225.183	225.188	271.191	271.188	271.194
5Z-Tetradecenoic acid	HMDB	abundant	Fatty Acids and Conjugates	C14H26O2	226.193	227.201	227.199	227.203	244.228	244.225	244.23	225.185	225.183	225.188	271.191	271.188	271.194
Myristoleic acid	HMDB	abundant	Fatty Acids and Conjugates	C14H26O2	226.193	227.201	227.199	227.203	244.228	244.225	244.23	225.185	225.183	225.188	271.191	271.188	271.194
Deoxycytidine	HMDB	medium	Pyrimidine Nucleosides and Analogues	C9H13N3O4	227.091	228.098	228.096	228.101	245.125	245.123	245.127	226.083	226.081	226.085	272.088	272.086	272.091
Deoxyuridine	HMDB	medium	Pyrimidine Nucleosides and Analogues	C9H13N3O4	227.091	228.098	228.096	228.101	245.125	245.123	245.127	226.083	226.081	226.085	272.088	272.086	272.091
Myristic acid	HMDB,JLR2010	abundant	Fatty Acids and Conjugates	C14H28O2	228.209	229.217	229.214	229.219	246.243	246.241	246.246	227.201	227.199	227.203	273.207	273.204	273.209
D-Ribose 5-phosphate	HMDB	abundant	Monosaccharides	C5H11O8P	230.019	231.027	231.025	231.029	248.054	248.051	248.056	229.011	229.009	229.014	275.017	275.014	275.02
D-Ribulose 5-phosphate	HMDB	abundant	Monosaccharides	C5H11O8P	230.019	231.027	231.025	231.029	248.054	248.051	248.056	229.011	229.009	229.014	275.017	275.014	275.02
Dodecanedioic acid	HMDB	abundant	Carboxylic Acids and Derivatives	C12H22O4	230.152	231.16	231.157	231.162	248.186	248.184	248.189	229.144	229.142	229.146	275.149	275.147	275.152
Butyrylcarnitine	HMDB	medium	Fatty Acid Esters	C11H21NO4	231.147	232.155	232.153	232.157	249.181	249.179	249.184	230.139	230.137	230.142	276.145	276.142	276.147
Melatonin	HMDB	low	Indoles	C13H16N2O2	232.121	233.129	233.127	233.131	250.156	250.153	250.158	231.113	231.111	231.116	277.119	277.116	277.122
Dopamine 3-O-sulfate	HMDB	medium	Phenols and Derivative	C8H11NO5S	233.036	234.044	234.041	234.046	251.07	251.068	251.073	232.028	232.026	232.03	278.033	278.031	278.036
Dopamine 4-sulfate	HMDB	medium	Phenols and Derivative	C8H11NO5S	233.036	234.044	234.041	234.046	251.07	251.068	251.073	232.028	232.026	232.03	278.033	278.031	278.036
Biopterin	HMDB	medium	Pteridines and Derivatives	C9H11N5O3	237.086	238.094	238.092	238.096	255.121	255.118	255.123	236.078	236.076	236.081	282.084	282.081	282.087
4a-Carbinolamine tetrahydrobiopterin	HMDB	abundant	Pteridines and Derivatives	C9H13N5O3	239.102	240.11	240.107	240.112	257.136	257.134	257.139	238.094	238.092	238.096	284.099	284.097	284.102
Dihydrobiopterin	HMDB	medium	Pteridines and Derivatives	C9H13N5O3	239.102	240.11	240.107	240.112	257.136	257.134	257.139	238.094	238.092	238.096	284.099	284.097	284.102
L-Cystine	HMDB	abundant	Amino Acids and Derivatives	C6H12N2O4S2	240.024	241.032	241.029	241.034	258.058	258.056	258.061	239.016	239.014	239.018	285.022	285.019	285.024
3-(3,4,5-Trimethoxyphenyl)propanoic acid	HMDB	medium	Phenylpropanoic acid	C12H16O5	240.1	241.108	241.105	241.11	258.134	258.132	258.137	239.092	239.09	239.094	285.097	285.095	285.1
Anserine	HMDB	abundant	Amino acids and derivatives	C10H16N4O3	240.122	241.13	241.128	241.132	258.157	258.154	258.159	239.114	239.112	239.117	285.12	285.117	285.123
Sapropterin	HMDB	medium	Pteridines and Derivatives	C9H15N5O3	241.117	242.125	242.123	242.128	259.152	259.149	259.154	240.11	240.107	240.112	286.115	286.112	286.118
Tetrahydrobiopterin	HMDB	medium	Pteridines and Derivatives	C9H15N5O3	241.117	242.125	242.123	242.128	259.152	259.149	259.154	240.11	240.107	240.112	286.115	286.112	286.118
Thymidine	HMDB	medium	Pyrimidine Nucleosides and Analogues	C10H14N2O5	242.09	243.098	243.096	243.101	260.125	260.122	260.127	241.082	241.08	241.085	287.088	287.085	287.091
Pentadecanoic acid	HMDB,JLR2010	abundant	Fatty Acids and Conjugates	C15H30O2	242.225	243.232	243.23	243.235	260.259	260.256	260.262	241.217	241.214	241.219	287.222	287.219	287.225
Cytidine	HMDB	medium	Pyrimidine Nucleosides and Analogues	C9H13N3O5	243.086	244.093	244.091	244.096	261.12	261.117	261.123	242.078	242.075	242.08	288.083	288.08	288.086
Tiglylcarnitine	HMDB	medium	Fatty Acid Esters	C12H21NO4	243.147	244.155	244.152	244.157	261.181	261.179	261.184	242.139	242.137	242.142	288.145	288.142	288.148
Pseudouridine	HMDB	abundant	Glycosyl Compounds	C9H12N2O6	244.07	245.077	245.075	245.08	262.104	262.101	262.107	243.062	243.059	243.064	289.067	289.064	289.07
Uridine	HMDB	abundant	Pyrimidine Nucleosides and Analogues	C9H12N2O6	244.07	245.077	245.075	245.08	262.104	262.101	262.107	243.062	243.059	243.064	289.067	289.064	289.07
Isovalerylcarnitine	HMDB	medium	Fatty Acyls	C12H23NO4	245.163	246.171	246.168	246.173	263.197	263.194	263.2	244.155	244.152	244.157	290.16	290.157	290.163
Valerylcarnitine	HMDB	medium	Fatty Acyls	C12H23NO4	245.163	246.171	246.168	246.173	263.197	263.194	263.2	244.155	244.152	244.157	290.16	290.157	290.163
Pyridoxal 5'-phosphate	HMDB	medium	Pyridines and Derivatives	C8H10NO6P	247.025	248.032	248.03	248.035	265.059	265.056	265.062	246.017	246.014	246.019	292.022	292.019	292.025
Hydroxybutyrylcarnitine	HMDB	medium	Fatty Acid Esters	C11H21NO5	247.142	248.15	248.147	248.152	265.176	265.174	265.179	246.134	246.132	246.137	292.14	292.137	292.143
Pyridoxamine 5'-phosphate	HMDB	medium	Pyridines and Derivatives	C8H13N2O5P	248.056	249.064	249.062	249.067	266.091	266.088	266.093	247.048	247.046	247.051	293.054	293.051	293.057
6-Hydroxymelatonin	HMDB	low	Indoles	C13H16N2O3	248.116	249.124	249.121	249.126	266.15	266.148	266.153	247.108	247.106	247.111	293.114	293.111	293.117
Histidylproline diketopiperazine	HMDB	low	Piperazines	C12H16N4O2	248.127	249.135	249.133	249.138	266.162	266.159	266.164	247.119	247.117	247.122	293.125	293.122	293.128
Gamma-CEHC	HMDB	medium	Benzopyrans	C15H20O3	248.141	249.149	249.147	249.152	266.176	266.173	266.178	247.133	247.131	247.136	293.139	293.136	293.142
Norepinephrine sulfate	HMDB	medium	Phenols and Derivatives	C8H11NO6S	249.031	250.039	250.036	250.041	267.065	267.062	267.068	248.023	248.02	248.025	294.028	294.025	294.031
Gamma-Glutamylcysteine	HMDB	abundant	Amino Acids and Derivatives	C8H14N2O5S	250.062	251.07	251.068	251.073	268.097	268.094	268.099	249.055	249.052	249.057	295.06	295.057	295.063
Ubiquinone-1	HMDB	medium	Benzoquinones	C14H18O4	250.121	251.128	251.126	251.131	268.155	268.152	268.158	249.113	249.11	249.115	295.118	295.115	295.121
Neopterin	HMDB	medium	Pteridines and Derivatives	C9H11N5O4	253.081	254.089	254.086	254.091	271.115	271.113	271.118	252.073	252.071	252.076	298.079	298.076	298.082
Palmitoleic acid	HMDB,JLR2010	abundant	Fatty Acids and Conjugates	C16H30O2	254.225	255.232	255.23	255.235	272.259	272.256	272.262	253.217	253.214	253.219	299.222	299.219	299.225
Palmitic acid	HMDB,JLR2010	abundant	Fatty Acids and Conjugates	C16H32O2	256.24	257.248	257.245	257.251	274.275	274.272	274.277	255.232	255.23	255.235	301.238	301.235	301.241
Glycerophosphocholine	HMDB	abundant	Glycerophosphocholines	C8H20NO6P	257.103	258.111	258.108	258.113	275.137	275.134	275.14	256.095	256.092	256.098	302.1	302.097	302.103
Ribothymidine	HMDB	medium	Pyrimidine Nucleosides and Analogues	C10H14N2O6	258.085	259.093	259.09	259.096	276.12	276.117	276.122	257.077	257.075	257.08	303.083	303.08	303.086
L-Hexanoylcarnitine	HMDB	medium	Fatty Acid Esters	C13H25NO4	259.178	260.186	260.184	260.189	277.213	277.21	277.215	258.171	258.168	258.173	304.176	304.173	304.179
Fructose 6-phosphate	HMDB	abundant	Monosaccharides	C6H13O9P	260.03	261.038	261.035	261.04	278.064	278.061	278.067	259.022	259.019	259.024	305.027	305.024	305.03
Glucose 6-phosphate	HMDB	abundant	Monosaccharides	C6H13O9P	260.03	261.038	261.035	261.04	278.064	278.061	278.067	259.022	259.019	259.024	305.027	305.024	305.03
Epinephrine sulfate	HMDB	medium	Phenols and Derivatives	C9H13NO6S	263.046	264.054	264.052	264.057	281.081	281.078	281.084	262.039	262.036	262.041	308.044	308.041	308.047
3-Methoxy-4-Hydroxyphenylglycol sulfate	HMDB	medium	Phenols and Derivatives	C9H12O7S	264.03	265.038	265.036	265.041	282.065	282.062	282.068	263.023	263.02	263.025	309.028	309.025	309.031
Alpha-N-Phenylacetyl-L-glutamine	HMDB	abundant	Amino Acids and Derivatives	C13H16N2O4	264.111	265.119	265.116	265.121	282.145	282.143	282.148	263.103	263.101	263.106	309.109	309.106	309.112
Acetyl-N-formyl-5-methoxykynurenamine	HMDB	low	Benzoic Acid and Derivatives	C13H16N2O4	264.111	265.119	265.116	265.121	282.145	282.143	282.148	263.103	263.101	263.106	309.109	309.106	309.112
Tetranor 12-HETE	JLR2010	low	Eicosanoids	C16H26O3	266.188	267.196	267.193	267.199	284.223	284.22	284.225	265.18	265.178	265.183	311.186	311.183	311.189
Neuraminic acid	HMDB	medium	Sugar Acids and Derivatives	C9H17NO8	267.095	268.103	268.101	268.106	285.13	285.127	285.133	266.088	266.085	266.09	312.093	312.09	312.096
DL-Homocystine	HMDB	abundant	Amino Acids and Derivatives	C8H16N2O4S2	268.055	269.063	269.06	269.066	286.09	286.087	286.092	267.047	267.045	267.05	313.053	313.05	313.056
Inosine	HMDB	medium	Purine Nucleosides and Analogues	C10H12N4O5	268.081	269.089	269.086	269.091	286.115	286.112	286.118	267.073	267.07	267.076	313.078	313.075	313.082
Allopurinol riboside	HMDB	abundant	Pyrazolopyrimidine Nucleosides and Nucleotides	C10H12N4O5	268.081	269.089	269.086	269.091	286.115	286.112	286.118	267.073	267.07	267.076	313.078	313.075	313.082
10Z-heptadecenoic acid	JLR2010	abundant	Fatty Acids and Conjugates	C17H32O2	268.24	269.248	269.245	269.251	286.275	286.272	286.277	267.232	267.23	267.235	313.238	313.235	313.241
Estrone	HMDB	low	Steroids and Derivatives	C18H22O2	270.162	271.17	271.167	271.173	288.196	288.193	288.199	269.154	269.151	269.157	315.16	315.156	315.163
Margaric acid	JLR2010	abundant	Fatty Acids and Conjugates	C17H34O2	270.256	271.264	271.261	271.266	288.29	288.287	288.293	269.248	269.245	269.251	315.254	315.25	315.257
17a-Estradiol	HMDB	medium	Steroids and Derivatives	C18H24O2	272.178	273.185	273.183	273.188	290.212	290.209	290.215	271.17	271.167	271.173	317.175	317.172	317.178
Estradiol	HMDB	low	Steroids and Derivatives	C18H24O2	272.178	273.185	273.183	273.188	290.212	290.209	290.215	271.17	271.167	271.173	317.175	317.172	317.178
L-Thyronine	HMDB	medium	Amino Acids and Derivatives	C15H15NO4	273.1	274.108	274.105	274.111	291.134	291.132	291.137	272.092	272.09	272.095	318.098	318.095	318.101
Glutaconylcarnitine	HMDB	medium	Fatty Acid Esters	C12H19NO6	273.121	274.129	274.126	274.132	291.156	291.153	291.159	272.113	272.111	272.116	318.119	318.116	318.122
Nandrolone	HMDB	medium	Steroids and Derivatives	C18H26O2	274.193	275.201	275.198	275.204	292.228	292.225	292.231	273.185	273.183	273.188	319.191	319.188	319.194
Stearidonic acid	HMDB,JLR2010	medium	Fatty Acids and Conjugates	C18H28O2	276.209	277.217	277.214	277.22	294.243	294.24	294.246	275.201	275.198	275.204	321.207	321.203	321.21
19-Norandrosterone	HMDB	medium	Steroids and Derivatives	C18H28O2	276.209	277.217	277.214	277.22	294.243	294.24	294.246	275.201	275.198	275.204	321.207	321.203	321.21
Alpha-CEHC	HMDB	medium	Benzopyrans	C16H22O4	278.152	279.16	279.157	279.162	296.186	296.183	296.189	277.144	277.141	277.147	323.149	323.146	323.153
α-linolenic acid	JLR2010	medium	Fatty Acids and Conjugates	C18H30O2	278.225	279.232	279.23	279.235	296.259	296.256	296.262	277.217	277.214	277.22	323.222	323.219	323.225
γ-Linolenic acid	JLR2010	abundant	Fatty Acids and Conjugates	C18H30O2	278.225	279.232	279.23	279.235	296.259	296.256	296.262	277.217	277.214	277.22	323.222	323.219	323.225
12S-HHT	HMDB,JLR2010	medium	Eicosanoids	C17H28O3	280.204	281.212	281.209	281.214	298.238	298.235	298.241	279.196	279.193	279.199	325.201	325.198	325.205
9E,11E-Octadecadienoic acid	HMDB	abundant	Fatty Acids and Conjugates	C18H32O2	280.24	281.248	281.245	281.251	298.275	298.272	298.278	279.232	279.23	279.235	325.238	325.235	325.241
Bovinic acid	HMDB	abundant	Fatty Acids and Conjugates	C18H32O2	280.24	281.248	281.245	281.251	298.275	298.272	298.278	279.232	279.23	279.235	325.238	325.235	325.241
Linoleic acid	HMDB,JLR2010	abundant	Fatty Acids and Conjugates	C18H32O2	280.24	281.248	281.245	281.251	298.275	298.272	298.278	279.232	279.23	279.235	325.238	325.235	325.241
8-Isoprostane	HMDB	low	Cycloalkanes	C20H40	280.313	281.321	281.318	281.324	298.347	298.344	298.35	279.305	279.302	279.308	325.311	325.307	325.314
1-Methyladenosine	HMDB	medium	Purine Nucleosides and Analogues	C11H15N5O4	281.112	282.12	282.117	282.123	299.147	299.144	299.15	280.105	280.102	280.107	326.11	326.107	326.113
1-Methylinosine	HMDB	medium	Purine Nucleosides and Analogues	C11H14N4O5	282.096	283.104	283.101	283.107	300.131	300.128	300.134	281.089	281.086	281.091	327.094	327.091	327.097
Oleic acid	HMDB,JLR2010	abundant	Fatty Acids and Conjugates	C18H34O2	282.256	283.264	283.261	283.267	300.29	300.287	300.293	281.248	281.245	281.251	327.254	327.25	327.257
Elaidic acid	HMDB	abundant	Fatty Acids and Conjugates	C18H34O2	282.256	283.264	283.261	283.267	300.29	300.287	300.293	281.248	281.245	281.251	327.254	327.25	327.257
Vaccenic acid	HMDB	abundant	Fatty Acids and Conjugates	C18H34O2	282.256	283.264	283.261	283.267	300.29	300.287	300.293	281.248	281.245	281.251	327.254	327.25	327.257
8-Hydroxy-deoxyguanosine	HMDB	medium	Purine Nucleosides and Analogues	C10H13N5O5	283.092	284.099	284.097	284.102	301.126	301.123	301.129	282.084	282.081	282.087	328.089	328.086	328.093
Guanosine	HMDB	medium	Purine Nucleosides and Analogues	C10H13N5O5	283.092	284.099	284.097	284.102	301.126	301.123	301.129	282.084	282.081	282.087	328.089	328.086	328.093
Xanthosine	HMDB	abundant	Purine Nucleosides and Analogues	C10H12N4O6	284.076	285.084	285.081	285.086	302.11	302.107	302.113	283.068	283.065	283.071	329.073	329.07	329.077
p-Cresol glucuronide	HMDB	abundant	Carbohydrates and carbohydrate conjugates	C13H16O7	284.09	285.097	285.095	285.1	302.124	302.121	302.127	283.082	283.079	283.085	329.087	329.084	329.091
Retinal	HMDB	medium	Prenol Lipids	C20H28O	284.214	285.222	285.219	285.225	302.248	302.245	302.251	283.206	283.203	283.209	329.212	329.208	329.215
Stearic acid	HMDB,JLR2010	abundant	Fatty Acids and Conjugates	C18H36O2	284.272	285.279	285.276	285.282	302.306	302.303	302.309	283.264	283.261	283.267	329.269	329.266	329.272
2-Octenoylcarnitine	HMDB	medium	Fatty Acid Esters	C15H27NO4	285.194	286.202	286.199	286.205	303.228	303.225	303.231	284.186	284.183	284.189	330.192	330.188	330.195
16a-Hydroxyestrone	HMDB	low	Steroids and Derivatives	C18H22O3	286.157	287.165	287.162	287.168	304.191	304.188	304.194	285.149	285.146	285.152	331.155	331.151	331.158
2-Hydroxyestrone	HMDB	low	Steroids and Derivatives	C18H22O3	286.157	287.165	287.162	287.168	304.191	304.188	304.194	285.149	285.146	285.152	331.155	331.151	331.158
Androstenedione	HMDB	medium	Steroids and Derivatives	C19H26O2	286.193	287.201	287.198	287.204	304.228	304.225	304.231	285.185	285.183	285.188	331.191	331.188	331.194
Vitamin A	HMDB	abundant	Prenol Lipids	C20H30O	286.23	287.237	287.235	287.24	304.264	304.261	304.267	285.222	285.219	285.225	331.227	331.224	331.231
N-Ribosylhistidine	HMDB	medium	Amino Acids and Derivatives	C11H17N3O6	287.112	288.12	288.117	288.122	305.146	305.143	305.149	286.104	286.101	286.107	332.109	332.106	332.113
L-Octanoylcarnitine	HMDB	medium	Fatty Acid Esters	C15H29NO4	287.21	288.217	288.215	288.22	305.244	305.241	305.247	286.202	286.199	286.205	332.207	332.204	332.211
Orotidine	HMDB	abundant	Pyrimidine Nucleosides and Analogues	C10H12N2O8	288.059	289.067	289.064	289.07	306.094	306.091	306.097	287.052	287.049	287.054	333.057	333.054	333.06
Estriol	HMDB	medium	Steroids and Derivatives	C18H24O3	288.173	289.18	289.177	289.183	306.207	306.204	306.21	287.165	287.162	287.168	333.17	333.167	333.174
Androstanedione	HMDB	low	Steroids and Derivatives	C19H28O2	288.209	289.217	289.214	289.22	306.243	306.24	306.246	287.201	287.198	287.204	333.207	333.203	333.21
Dehydroepiandrosterone	HMDB	medium	Steroids and Derivatives	C19H28O2	288.209	289.217	289.214	289.22	306.243	306.24	306.246	287.201	287.198	287.204	333.207	333.203	333.21
Testosterone	HMDB	medium	Steroids and Derivatives	C19H28O2	288.209	289.217	289.214	289.22	306.243	306.24	306.246	287.201	287.198	287.204	333.207	333.203	333.21
D-Sedoheptulose 7-phosphate	HMDB	medium	Disaccharides	C7H15O10P	290.04	291.048	291.045	291.051	308.075	308.072	308.078	289.032	289.03	289.035	335.038	335.035	335.041
Androsterone	HMDB	medium	Steroids and Derivatives	C19H30O2	290.225	291.232	291.229	291.235	308.259	308.256	308.262	289.217	289.214	289.22	335.222	335.219	335.226
Dihydrotestosterone	HMDB	medium	Steroids and Derivatives	C19H30O2	290.225	291.232	291.229	291.235	308.259	308.256	308.262	289.217	289.214	289.22	335.222	335.219	335.226
Epiandrosterone	HMDB	abundant	Steroids and Derivatives	C19H30O2	290.225	291.232	291.229	291.235	308.259	308.256	308.262	289.217	289.214	289.22	335.222	335.219	335.226
Etiocholanolone	HMDB	medium	Steroids and Derivatives	C19H30O2	290.225	291.232	291.229	291.235	308.259	308.256	308.262	289.217	289.214	289.22	335.222	335.219	335.226
3b,17b-Dihydroxyetiocholane	HMDB	medium	Steroids and Derivatives	C19H32O2	292.24	293.248	293.245	293.251	310.275	310.271	310.278	291.232	291.229	291.235	337.238	337.234	337.241
5a-Androstane-3b,17b-diol	HMDB	low	Steroids and Derivatives	C19H32O2	292.24	293.248	293.245	293.251	310.275	310.271	310.278	291.232	291.229	291.235	337.238	337.234	337.241
Dihydroandrosterone	HMDB	low	Steroids and Derivatives	C19H32O2	292.24	293.248	293.245	293.251	310.275	310.271	310.278	291.232	291.229	291.235	337.238	337.234	337.241
15(16)-EpODE	HMDB	medium	Eicosanoids	C18H30O3	294.219	295.227	295.224	295.23	312.254	312.251	312.257	293.212	293.209	293.215	339.217	339.214	339.221
9(10)-EpODE	HMDB	medium	Eicosanoids	C18H30O3	294.219	295.227	295.224	295.23	312.254	312.251	312.257	293.212	293.209	293.215	339.217	339.214	339.221
A-12(13)-EpODE	HMDB	medium	Eicosanoids	C18H30O3	294.219	295.227	295.224	295.23	312.254	312.251	312.257	293.212	293.209	293.215	339.217	339.214	339.221
9-OxoODE	HMDB	medium	Eicosanoids	C18H30O3	294.219	295.227	295.224	295.23	312.254	312.251	312.257	293.212	293.209	293.215	339.217	339.214	339.221
13-HOTE	HMDB,JLR2010	low	Eicosanoids	C18H30O3	294.219	295.227	295.224	295.23	312.254	312.251	312.257	293.212	293.209	293.215	339.217	339.214	339.221
13-OxoODE	HMDB,JLR2010	low	Eicosanoids	C18H30O3	294.219	295.227	295.224	295.23	312.254	312.251	312.257	293.212	293.209	293.215	339.217	339.214	339.221
9-HOTE	HMDB,JLR2010	low	Eicosanoids	C18H30O3	294.219	295.227	295.224	295.23	312.254	312.251	312.257	293.212	293.209	293.215	339.217	339.214	339.221
13-HOTrE(y)	JLR2010	low	Eicosanoids	C18H30O3	294.219	295.227	295.224	295.23	312.254	312.251	312.257	293.212	293.209	293.215	339.217	339.214	339.221
12,13-EpOME	HMDB	medium	Eicosanoids	C18H32O3	296.235	297.243	297.24	297.246	314.27	314.266	314.273	295.227	295.224	295.23	341.233	341.229	341.236
13-HODE	HMDB,JLR2010	medium	Eicosanoids	C18H32O3	296.235	297.243	297.24	297.246	314.27	314.266	314.273	295.227	295.224	295.23	341.233	341.229	341.236
9-HODE	HMDB,JLR2010	medium	Eicosanoids	C18H32O3	296.235	297.243	297.24	297.246	314.27	314.266	314.273	295.227	295.224	295.23	341.233	341.229	341.236
9,10-Epoxyoctadecenoic acid	HMDB	medium	Fatty Acids and Conjugates	C18H32O3	296.235	297.243	297.24	297.246	314.27	314.266	314.273	295.227	295.224	295.23	341.233	341.229	341.236
Alpha-dimorphecolic acid	HMDB	medium	Fatty Acids and Conjugates	C18H32O3	296.235	297.243	297.24	297.246	314.27	314.266	314.273	295.227	295.224	295.23	341.233	341.229	341.236
Nonadeca-10(Z)-enoic acid	HMDB	medium	Fatty Acids and Conjugates	C19H36O2	296.272	297.279	297.276	297.282	314.306	314.303	314.309	295.264	295.261	295.267	341.269	341.266	341.273
L-Cysteinylglycine disulfide	HMDB	abundant	Peptides	C8H15N3O5S2	297.045	298.053	298.05	298.056	315.08	315.077	315.083	296.037	296.035	296.04	342.043	342.04	342.046
1-Methylguanosine	HMDB	medium	Purine Nucleosides and Analogues	C11H15N5O5	297.107	298.115	298.112	298.118	315.142	315.139	315.145	296.099	296.097	296.102	342.105	342.102	342.108
8-Hydroxyguanosine	HMDB	medium	Purine Nucleosides and Analogues	C10H13N5O6	299.087	300.094	300.091	300.097	317.121	317.118	317.124	298.079	298.076	298.082	344.084	344.081	344.088
Palmitoylethanolamide	HMDB	medium	Fatty Amides	C18H37NO2	299.282	300.29	300.287	300.293	317.317	317.314	317.32	298.275	298.272	298.278	344.28	344.277	344.284
Sphingosine	HMDB,JLR2010	medium	Sphingoid bases	C18H37NO2	299.282	300.29	300.287	300.293	317.317	317.314	317.32	298.275	298.272	298.278	344.28	344.277	344.284
13-cis-Retinoic acid	HMDB	medium	Prenol Lipids	C20H28O2	300.209	301.217	301.214	301.22	318.243	318.24	318.246	299.201	299.198	299.204	345.207	345.203	345.21
9-cis-Retinoic acid	HMDB	medium	Prenol Lipids	C20H28O2	300.209	301.217	301.214	301.22	318.243	318.24	318.246	299.201	299.198	299.204	345.207	345.203	345.21
All-trans-retinoic acid	HMDB	medium	Prenol Lipids	C20H28O2	300.209	301.217	301.214	301.22	318.243	318.24	318.246	299.201	299.198	299.204	345.207	345.203	345.21
Nonanoylcarnitine	HMDB	medium	Fatty Acid Esters	C16H31NO4	301.225	302.233	302.23	302.236	319.26	319.256	319.263	300.217	300.214	300.22	346.223	346.219	346.226
Sphinganine	HMDB,JLR2010	HMDB,JLR2010	Sphingoid bases	C18H39NO2	301.298	302.306	302.303	302.309	319.332	319.329	319.336	300.29	300.287	300.293	346.296	346.292	346.299
2-Methoxyestradiol	HMDB	medium	Steroids and Derivatives	C19H26O3	302.188	303.196	303.193	303.199	320.223	320.219	320.226	301.18	301.177	301.183	347.186	347.182	347.189
Eicosapentaenoic acid	HMDB,JLR2010	medium	Fatty Acids and Conjugates	C20H30O2	302.225	303.232	303.229	303.235	320.259	320.256	320.262	301.217	301.214	301.22	347.222	347.219	347.226
Retinyl ester	HMDB	medium	Prenol Lipids	C20H30O2	302.225	303.232	303.229	303.235	320.259	320.256	320.262	301.217	301.214	301.22	347.222	347.219	347.226
N-Acetylaspartylglutamic acid	HMDB	abundant	Peptides	C11H16N2O8	304.091	305.098	305.095	305.102	322.125	322.122	322.128	303.083	303.08	303.086	349.088	349.085	349.092
Cis-8,11,14,17-Eicosatetraenoic acid	HMDB	medium	Fatty Acids and Conjugates	C20H32O2	304.24	305.248	305.245	305.251	322.275	322.271	322.278	303.232	303.229	303.235	349.238	349.234	349.241
Arachidonic acid	HMDB,JLR2010	abundant	Fatty Acids and Conjugates	C20H32O2	304.24	305.248	305.245	305.251	322.275	322.271	322.278	303.232	303.229	303.235	349.238	349.234	349.241
8,11,14-Eicosatrienoic acid	HMDB	medium	Fatty Acids and Conjugates	C20H34O2	306.256	307.264	307.261	307.267	324.29	324.287	324.293	305.248	305.245	305.251	351.254	351.25	351.257
5,8,11-Eicosatrienoic acid	HMDB,JLR2010	medium	Fatty Acids and Conjugates	C20H34O2	306.256	307.264	307.261	307.267	324.29	324.287	324.293	305.248	305.245	305.251	351.254	351.25	351.257
11,14,17-eicosatrienoic acid	JLR2010	medium	Fatty Acids and Conjugates	C20H34O2	306.256	307.264	307.261	307.267	324.29	324.287	324.293	305.248	305.245	305.251	351.254	351.25	351.257
Bishomo-γ-linolenic acid	JLR2010	medium	Fatty Acids and Conjugates	C20H34O2	306.256	307.264	307.261	307.267	324.29	324.287	324.293	305.248	305.245	305.251	351.254	351.25	351.257
Iodotyrosine	HMDB	low	Amino Acids and Derivatives	C9H10INO3	306.971	307.978	307.975	307.981	325.005	325.002	325.008	305.963	305.96	305.966	351.968	351.965	351.972
Glutathione	HMDB	abundant	Peptides	C10H17N3O6S	307.084	308.092	308.089	308.095	325.118	325.115	325.121	306.076	306.073	306.079	352.081	352.078	352.085
Eicosadienoic acid	HMDB,JLR2010	medium	Fatty Acyls	C20H36O2	308.272	309.279	309.276	309.282	326.306	326.303	326.309	307.264	307.261	307.267	353.269	353.266	353.273
Inodxyl glucuronide	HMDB	abundant	Carbohydrates and carbohydrate conjugates	C14H15NO7	309.085	310.093	310.09	310.096	327.119	327.116	327.122	308.077	308.074	308.08	354.083	354.079	354.086
N-Acetylneuraminic acid	HMDB	abundant	Sugar Acids and Derivatives	C11H19NO9	309.106	310.114	310.111	310.117	327.14	327.137	327.144	308.098	308.095	308.101	354.104	354.1	354.107
12(13)Ep-9-KODE	HMDB	abundant	Eicosanoids	C18H30O4	310.214	311.222	311.219	311.225	328.249	328.245	328.252	309.207	309.203	309.21	355.212	355.209	355.216
Eicosenoic acid	HMDB	abundant	Fatty Acids and Conjugates	C20H38O2	310.287	311.295	311.292	311.298	328.322	328.318	328.325	309.279	309.276	309.282	355.285	355.281	355.288
N2,N2-Dimethylguanosine	HMDB	medium	Purine Nucleosides and Analogues	C12H17N5O5	311.123	312.131	312.128	312.134	329.157	329.154	329.161	310.115	310.112	310.118	356.121	356.117	356.124
12,13-DiHODE	HMDB	medium	Eicosanoids	C18H32O4	312.23	313.238	313.235	313.241	330.264	330.261	330.268	311.222	311.219	311.225	357.228	357.224	357.231
15,16-DiHODE	HMDB	abundant	Eicosanoids	C18H32O4	312.23	313.238	313.235	313.241	330.264	330.261	330.268	311.222	311.219	311.225	357.228	357.224	357.231
9(S)-HPODE	HMDB	abundant	Eicosanoids	C18H32O4	312.23	313.238	313.235	313.241	330.264	330.261	330.268	311.222	311.219	311.225	357.228	357.224	357.231
9,10-DiHODE	HMDB	medium	Eicosanoids	C18H32O4	312.23	313.238	313.235	313.241	330.264	330.261	330.268	311.222	311.219	311.225	357.228	357.224	357.231
13-L-Hydroperoxylinoleic acid	HMDB	abundant	Fatty Acids and Conjugates	C18H32O4	312.23	313.238	313.235	313.241	330.264	330.261	330.268	311.222	311.219	311.225	357.228	357.224	357.231
Arachidic acid	JLR2010	medium	Fatty Acids and Conjugates	C20H40O2	312.303	313.311	313.308	313.314	330.337	330.334	330.34	311.295	311.292	311.298	357.3	357.297	357.304
Phytanic acid	HMDB	abundant	Prenol Lipids	C20H40O2	312.303	313.311	313.308	313.314	330.337	330.334	330.34	311.295	311.292	311.298	357.3	357.297	357.304
9-Decenoylcarnitine	HMDB	medium	Fatty Acid Esters	C17H31NO4	313.225	314.233	314.23	314.236	331.26	331.256	331.263	312.217	312.214	312.221	358.223	358.219	358.227
Progesterone	HMDB	medium	Steroids and Derivatives	C21H30O2	314.225	315.232	315.229	315.236	332.259	332.256	332.262	313.217	313.214	313.22	359.222	359.219	359.226
9,10-DHOME	HMDB	abundant	Eicosanoids	C18H34O4	314.246	315.254	315.25	315.257	332.28	332.277	332.283	313.238	313.235	313.241	359.243	359.24	359.247
12,13-DHOME	HMDB,JLR2010	medium	Eicosanoids	C18H34O4	314.246	315.254	315.25	315.257	332.28	332.277	332.283	313.238	313.235	313.241	359.243	359.24	359.247
Decanoylcarnitine	HMDB	medium	Fatty Acid Esters	C17H33NO4	315.241	316.249	316.246	316.252	333.275	333.272	333.279	314.233	314.23	314.236	360.239	360.235	360.242
15-Deoxy-d-12,14-PGJ2	HMDB,JLR2010	low	Eicosanoids	C20H28O3	316.204	317.212	317.208	317.215	334.238	334.235	334.242	315.196	315.193	315.199	361.201	361.198	361.205
20a-Dihydroprogesterone	HMDB	medium	Steroids and Derivatives	C21H32O2	316.24	317.248	317.245	317.251	334.275	334.271	334.278	315.232	315.229	315.236	361.238	361.234	361.241
5a-Pregnane-3,20-dione	HMDB	medium	Steroids and Derivatives	C21H32O2	316.24	317.248	317.245	317.251	334.275	334.271	334.278	315.232	315.229	315.236	361.238	361.234	361.241
Pregnenolone	HMDB	medium	Steroids and Derivatives	C21H32O2	316.24	317.248	317.245	317.251	334.275	334.271	334.278	315.232	315.229	315.236	361.238	361.234	361.241
Melanin	HMDB	abundant	Indolequinones	C18H10N2O4	318.064	319.072	319.069	319.075	336.098	336.095	336.102	317.056	317.053	317.059	363.062	363.058	363.065
14,15-EpETE	HMDB	medium	Eicosanoids	C20H30O3	318.219	319.227	319.224	319.23	336.254	336.25	336.257	317.212	317.208	317.215	363.217	363.214	363.221
15-KETE	HMDB	medium	Eicosanoids	C20H30O3	318.219	319.227	319.224	319.23	336.254	336.25	336.257	317.212	317.208	317.215	363.217	363.214	363.221
17,18-EpETE	HMDB	medium	Eicosanoids	C20H30O3	318.219	319.227	319.224	319.23	336.254	336.25	336.257	317.212	317.208	317.215	363.217	363.214	363.221
5-KETE	HMDB	medium	Eicosanoids	C20H30O3	318.219	319.227	319.224	319.23	336.254	336.25	336.257	317.212	317.208	317.215	363.217	363.214	363.221
12-HEPE	HMDB,JLR2010	low	Eicosanoids	C20H30O3	318.219	319.227	319.224	319.23	336.254	336.25	336.257	317.212	317.208	317.215	363.217	363.214	363.221
15-HEPE	HMDB,JLR2010	low	Eicosanoids	C20H30O3	318.219	319.227	319.224	319.23	336.254	336.25	336.257	317.212	317.208	317.215	363.217	363.214	363.221
18R-HEPE	HMDB,JLR2010	low	Eicosanoids	C20H30O3	318.219	319.227	319.224	319.23	336.254	336.25	336.257	317.212	317.208	317.215	363.217	363.214	363.221
5-HEPE	HMDB,JLR2010	low	Eicosanoids	C20H30O3	318.219	319.227	319.224	319.23	336.254	336.25	336.257	317.212	317.208	317.215	363.217	363.214	363.221
15d PGD2(15-Deoxy-Delta-12,14-prostaglandin D2)	JLR2010	medium	Eicosanoids	C20H30O3	318.219	319.227	319.224	319.23	336.254	336.25	336.257	317.212	317.208	317.215	363.217	363.214	363.221
15-oxoETE	JLR2010	low	Eicosanoids	C20H30O3	318.219	319.227	319.224	319.23	336.254	336.25	336.257	317.212	317.208	317.215	363.217	363.214	363.221
9-HEPE	JLR2010	low	Eicosanoids	C20H30O3	318.219	319.227	319.224	319.23	336.254	336.25	336.257	317.212	317.208	317.215	363.217	363.214	363.221
3a-Hydroxy-5b-pregnane-20-one	HMDB	low	Steroids and Derivatives	C21H34O2	318.256	319.264	319.26	319.267	336.29	336.287	336.294	317.248	317.245	317.251	363.254	363.25	363.257
Alloepipregnanolone	HMDB	low	Steroids and Derivatives	C21H34O2	318.256	319.264	319.26	319.267	336.29	336.287	336.294	317.248	317.245	317.251	363.254	363.25	363.257
Allopregnanolone	HMDB	medium	Steroids and Derivatives	C21H34O2	318.256	319.264	319.26	319.267	336.29	336.287	336.294	317.248	317.245	317.251	363.254	363.25	363.257
Epipregnanolone	HMDB	medium	Steroids and Derivatives	C21H34O2	318.256	319.264	319.26	319.267	336.29	336.287	336.294	317.248	317.245	317.251	363.254	363.25	363.257
11(R)-HETE	HMDB	medium	Eicosanoids	C20H32O3	320.235	321.243	321.24	321.246	338.27	338.266	338.273	319.227	319.224	319.23	365.233	365.229	365.236
11,12-EpETrE	HMDB	medium	Eicosanoids	C20H32O3	320.235	321.243	321.24	321.246	338.27	338.266	338.273	319.227	319.224	319.23	365.233	365.229	365.236
14R,15S-EpETrE	HMDB	low	Eicosanoids	C20H32O3	320.235	321.243	321.24	321.246	338.27	338.266	338.273	319.227	319.224	319.23	365.233	365.229	365.236
8,9-Epoxyeicosatrienoic acid	HMDB	medium	Eicosanoids	C20H32O3	320.235	321.243	321.24	321.246	338.27	338.266	338.273	319.227	319.224	319.23	365.233	365.229	365.236
12-HETE	HMDB,JLR2010	medium	Eicosanoids	C20H32O3	320.235	321.243	321.24	321.246	338.27	338.266	338.273	319.227	319.224	319.23	365.233	365.229	365.236
15(S)-HETE	HMDB,JLR2010	low	Eicosanoids	C20H32O3	320.235	321.243	321.24	321.246	338.27	338.266	338.273	319.227	319.224	319.23	365.233	365.229	365.236
16(R)-HETE	HMDB,JLR2010	low	Eicosanoids	C20H32O3	320.235	321.243	321.24	321.246	338.27	338.266	338.273	319.227	319.224	319.23	365.233	365.229	365.236
17-HETE	HMDB,JLR2010	low	Eicosanoids	C20H32O3	320.235	321.243	321.24	321.246	338.27	338.266	338.273	319.227	319.224	319.23	365.233	365.229	365.236
18-HETE	HMDB,JLR2010	low	Eicosanoids	C20H32O3	320.235	321.243	321.24	321.246	338.27	338.266	338.273	319.227	319.224	319.23	365.233	365.229	365.236
20-HETE	HMDB,JLR2010	low	Eicosanoids	C20H32O3	320.235	321.243	321.24	321.246	338.27	338.266	338.273	319.227	319.224	319.23	365.233	365.229	365.236
5-HETE	HMDB,JLR2010	medium	Eicosanoids	C20H32O3	320.235	321.243	321.24	321.246	338.27	338.266	338.273	319.227	319.224	319.23	365.233	365.229	365.236
8-HETE	HMDB,JLR2010	low	Eicosanoids	C20H32O3	320.235	321.243	321.24	321.246	338.27	338.266	338.273	319.227	319.224	319.23	365.233	365.229	365.236
9-HETE	HMDB,JLR2010	medium	Eicosanoids	C20H32O3	320.235	321.243	321.24	321.246	338.27	338.266	338.273	319.227	319.224	319.23	365.233	365.229	365.236
14,15-EpETrE	HMDB,JLR2010	medium	Eicosanoids	C20H32O3	320.235	321.243	321.24	321.246	338.27	338.266	338.273	319.227	319.224	319.23	365.233	365.229	365.236
5,6-EpETrE	HMDB,JLR2010	low	Eicosanoids	C20H32O3	320.235	321.243	321.24	321.246	338.27	338.266	338.273	319.227	319.224	319.23	365.233	365.229	365.236
11-HETE	JLR2010	low	Eicosanoids	C20H32O3	320.235	321.243	321.24	321.246	338.27	338.266	338.273	319.227	319.224	319.23	365.233	365.229	365.236
Alpha-Linolenoyl ethanolamide	HMDB	medium	Fatty Amides	C20H35NO2	321.267	322.275	322.271	322.278	339.301	339.298	339.305	320.259	320.256	320.262	366.264	366.261	366.268
15-HETrE	HMDB,JLR2010	low	Eicosanoids	C20H34O3	322.251	323.259	323.255	323.262	340.285	340.282	340.289	321.243	321.24	321.246	367.248	367.245	367.252
5-HETrE(5-hydroxy-6E,8Z,11Z-icosatrienoic acid)	JLR2010	low	Eicosanoids	C20H34O3	322.251	323.259	323.255	323.262	340.285	340.282	340.289	321.243	321.24	321.246	367.248	367.245	367.252
8-HETrE(8-hydroxy-9E,11Z,14Z-icosatrienoic acid)	JLR2010	low	Eicosanoids	C20H34O3	322.251	323.259	323.255	323.262	340.285	340.282	340.289	321.243	321.24	321.246	367.248	367.245	367.252
Linoleoyl ethanolamide	HMDB	abundant	Fatty Amides	C20H37NO2	323.282	324.29	324.287	324.293	341.317	341.313	341.32	322.275	322.271	322.278	368.28	368.276	368.284
Uridine 5'-monophosphate	HMDB	abundant	Pyrimidine Nucleotides	C9H13N2O9P	324.036	325.044	325.04	325.047	342.07	342.067	342.074	323.028	323.025	323.031	369.034	369.03	369.037
Galactosylhydroxylysine	HMDB	medium	Glycosyl Compounds	C12H24N2O8	324.153	325.161	325.158	325.164	342.188	342.184	342.191	323.145	323.142	323.149	369.151	369.147	369.155
10-Nitrolinoleic acid	HMDB	medium	Fatty Acids and Conjugates	C18H31NO4	325.225	326.233	326.23	326.236	343.26	343.256	343.263	324.217	324.214	324.221	370.223	370.219	370.227
N-Oleoylethanolamine	HMDB	medium	Fatty Amides	C20H39NO2	325.298	326.306	326.303	326.309	343.332	343.329	343.336	324.29	324.287	324.293	370.296	370.292	370.299
2,3-dinor-11b-PGF2a(2,3-dinor-11b-Prostaglandin F2α)	JLR2010	low	Eicosanoids	C18H30O5	326.209	327.217	327.214	327.22	344.244	344.24	344.247	325.201	325.198	325.205	371.207	371.203	371.211
Acetaminophen glucuronide	HMDB	abundant	Carbohydrates and carbohydrate conjugates	C14H17NO8	327.095	328.103	328.1	328.107	345.13	345.126	345.133	326.088	326.084	326.091	372.093	372.089	372.097
Stearoylethanolamide	HMDB	abundant	Amines	C20H41NO2	327.314	328.322	328.318	328.325	345.348	345.345	345.352	326.306	326.303	326.309	372.311	372.308	372.315
Docosahexaenoic acid	HMDB,JLR2010	medium	Fatty Acids and Conjugates	C22H32O2	328.24	329.248	329.245	329.251	346.275	346.271	346.278	327.232	327.229	327.236	373.238	373.234	373.242
Adenosine 2',3'-cyclic phosphate	HMDB	medium	Purine Nucleotides	C10H12N5O6P	329.053	330.06	330.057	330.064	347.087	347.083	347.09	328.045	328.041	328.048	374.05	374.046	374.054
Cyclic AMP	HMDB	medium	Purine Nucleotides	C10H12N5O6P	329.053	330.06	330.057	330.064	347.087	347.083	347.09	328.045	328.041	328.048	374.05	374.046	374.054
Deoxycorticosterone	HMDB	medium	Steroids and Derivatives	C21H30O3	330.219	331.227	331.224	331.231	348.254	348.25	348.257	329.212	329.208	329.215	375.217	375.213	375.221
9,10,13-TriHOME	HMDB	medium	Eicosanoids	C18H34O5	330.241	331.248	331.245	331.252	348.275	348.272	348.278	329.233	329.229	329.236	375.238	375.235	375.242
9,12,13-TriHOME	HMDB	medium	Eicosanoids	C18H34O5	330.241	331.248	331.245	331.252	348.275	348.272	348.278	329.233	329.229	329.236	375.238	375.235	375.242
Docosapentaenoic acid	HMDB,JLR2010	medium	Fatty Acids and Conjugates	C22H34O2	330.256	331.264	331.26	331.267	348.29	348.287	348.294	329.248	329.245	329.251	375.254	375.25	375.257
11b-Hydroxyprogesterone	HMDB	low	Steroids and Derivatives	C20H28O4	332.199	333.207	333.203	333.21	350.233	350.23	350.237	331.191	331.188	331.194	377.196	377.193	377.2
17a-Hydroxypregnenolone	HMDB	medium	Steroids and Derivatives	C21H32O3	332.235	333.243	333.24	333.246	350.27	350.266	350.273	331.227	331.224	331.231	377.233	377.229	377.237
Adrenic acid	HMDB,JLR2010	medium	Fatty Acids and Conjugates	C22H36O2	332.272	333.279	333.276	333.283	350.306	350.302	350.309	331.264	331.26	331.267	377.269	377.265	377.273
15-Keto-13,14-dihydroprostaglandin A2	HMDB	low	Eicosanoids	C20H30O4	334.214	335.222	335.219	335.226	352.249	352.245	352.252	333.207	333.203	333.21	379.212	379.208	379.216
Leukotriene B5	HMDB	medium	Eicosanoids	C20H30O4	334.214	335.222	335.219	335.226	352.249	352.245	352.252	333.207	333.203	333.21	379.212	379.208	379.216
Prostaglandin A2	HMDB	low	Eicosanoids	C20H30O4	334.214	335.222	335.219	335.226	352.249	352.245	352.252	333.207	333.203	333.21	379.212	379.208	379.216
Prostaglandin B2	HMDB	medium	Eicosanoids	C20H30O4	334.214	335.222	335.219	335.226	352.249	352.245	352.252	333.207	333.203	333.21	379.212	379.208	379.216
Prostaglandin J2	HMDB,JLR2010	low	Eicosanoids	C20H30O4	334.214	335.222	335.219	335.226	352.249	352.245	352.252	333.207	333.203	333.21	379.212	379.208	379.216
bicyclo-PGE2(bicyclo-Prostaglandin E2)	JLR2010	low	Eicosanoids	C20H30O4	334.214	335.222	335.219	335.226	352.249	352.245	352.252	333.207	333.203	333.21	379.212	379.208	379.216
Tetrahydrodeoxycorticosterone	HMDB	medium	Steroids and Derivatives	C21H34O3	334.251	335.259	335.255	335.262	352.285	352.282	352.289	333.243	333.24	333.246	379.248	379.245	379.252
Docosatrienoic acid	HMDB,JLR2010	medium	Fatty Acids and Conjugates	C22H38O2	334.287	335.295	335.292	335.298	352.322	352.318	352.325	333.279	333.276	333.283	379.285	379.281	379.289
Selenocystine	HMDB	medium	Amino Acids and Derivatives	C6H12N2O4Se2	335.913	336.921	336.917	336.924	353.947	353.944	353.951	334.905	334.902	334.908	380.91	380.907	380.914
12(S)-HPETE	HMDB	abundant	Eicosanoids	C20H32O4	336.23	337.238	337.234	337.241	354.264	354.261	354.268	335.222	335.219	335.226	381.228	381.224	381.232
14,15-DiHETE	HMDB	medium	Eicosanoids	C20H32O4	336.23	337.238	337.234	337.241	354.264	354.261	354.268	335.222	335.219	335.226	381.228	381.224	381.232
15(S)-HPETE	HMDB	abundant	Eicosanoids	C20H32O4	336.23	337.238	337.234	337.241	354.264	354.261	354.268	335.222	335.219	335.226	381.228	381.224	381.232
17,18-DiHETE	HMDB	medium	Eicosanoids	C20H32O4	336.23	337.238	337.234	337.241	354.264	354.261	354.268	335.222	335.219	335.226	381.228	381.224	381.232
Hepoxilin A3	HMDB	medium	Eicosanoids	C20H32O4	336.23	337.238	337.234	337.241	354.264	354.261	354.268	335.222	335.219	335.226	381.228	381.224	381.232
Prostaglandin A1	HMDB	low	Eicosanoids	C20H32O4	336.23	337.238	337.234	337.241	354.264	354.261	354.268	335.222	335.219	335.226	381.228	381.224	381.232
11H-14,15-EETA	HMDB	medium	Eicosanoids	C20H32O4	336.23	337.238	337.234	337.241	354.264	354.261	354.268	335.222	335.219	335.226	381.228	381.224	381.232
5,15-DiHETE	HMDB,JLR2010	low	Eicosanoids	C20H32O4	336.23	337.238	337.234	337.241	354.264	354.261	354.268	335.222	335.219	335.226	381.228	381.224	381.232
6-trans-12-epi-Leukotriene B4	HMDB,JLR2010	low	Eicosanoids	C20H32O4	336.23	337.238	337.234	337.241	354.264	354.261	354.268	335.222	335.219	335.226	381.228	381.224	381.232
6-trans-Leukotriene B4	HMDB,JLR2010	low	Eicosanoids	C20H32O4	336.23	337.238	337.234	337.241	354.264	354.261	354.268	335.222	335.219	335.226	381.228	381.224	381.232
Leukotriene B4	HMDB,JLR2010	low	Eicosanoids	C20H32O4	336.23	337.238	337.234	337.241	354.264	354.261	354.268	335.222	335.219	335.226	381.228	381.224	381.232
12-epi-LTB4(12-epi-Leukotriene B4)	JLR2010	low	Eicosanoids	C20H32O4	336.23	337.238	337.234	337.241	354.264	354.261	354.268	335.222	335.219	335.226	381.228	381.224	381.232
13,16-docosadienoic acid	JLR2010	medium	Fatty Acids and Conjugates	C22H40O2	336.303	337.311	337.307	337.314	354.337	354.334	354.341	335.295	335.292	335.298	381.3	381.297	381.304
11,12-DiHETrE	HMDB,JLR2010	low	Eicosanoids	C20H34O4	338.246	339.254	339.25	339.257	356.28	356.277	356.284	337.238	337.234	337.241	383.243	383.24	383.247
14,15-DiHETrE	HMDB,JLR2010	medium	Eicosanoids	C20H34O4	338.246	339.254	339.25	339.257	356.28	356.277	356.284	337.238	337.234	337.241	383.243	383.24	383.247
5,6-DHET	HMDB,JLR2010	low	Eicosanoids	C20H34O4	338.246	339.254	339.25	339.257	356.28	356.277	356.284	337.238	337.234	337.241	383.243	383.24	383.247
8,9-DiHETrE	HMDB,JLR2010	low	Eicosanoids	C20H34O4	338.246	339.254	339.25	339.257	356.28	356.277	356.284	337.238	337.234	337.241	383.243	383.24	383.247
cis-erucic acid	JLR2010	medium	Fatty Acids and Conjugates	C22H42O2	338.318	339.326	339.323	339.33	356.353	356.349	356.356	337.311	337.307	337.314	383.316	383.312	383.32
Oleoyl glycine	HMDB	abundant	Amino Acids and Derivatives	C20H37NO3	339.277	340.285	340.282	340.289	357.312	357.308	357.315	338.27	338.266	338.273	384.275	384.271	384.279
Alpha-D-Glucose 1,6-bisphosphate	HMDB	abundant	Monosaccharides	C6H14O12P2	339.996	341.004	341	341.007	358.03	358.027	358.034	338.988	338.985	338.992	384.994	384.99	384.998
Fructose 1,6-bisphosphate	HMDB	abundant	Monosaccharides	C6H14O12P2	339.996	341.004	341	341.007	358.03	358.027	358.034	338.988	338.985	338.992	384.994	384.99	384.998
Behenic acid	HMDB,JLR2010	medium	Fatty Acids and Conjugates	C22H44O2	340.334	341.342	341.339	341.345	358.368	358.365	358.372	339.326	339.323	339.33	385.332	385.328	385.336
2,3-Dinor-6-keto-prostaglandin F1 a	HMDB	low	Keto-Acids and Derivatives	C18H30O6	342.204	343.212	343.209	343.215	360.239	360.235	360.242	341.196	341.193	341.2	387.202	387.198	387.206
Dodecanoylcarnitine	HMDB	medium	Fatty Acyls	C19H37NO4	343.272	344.28	344.277	344.284	361.307	361.303	361.31	342.264	342.261	342.268	388.27	388.266	388.274
16(17)-EpDPE	HMDB,JLR2010	low	Eicosanoids	C22H32O3	344.235	345.243	345.24	345.246	362.27	362.266	362.273	343.227	343.224	343.231	389.233	389.229	389.237
17-HDoHE	HMDB,JLR2010	low	Eicosanoids	C22H32O3	344.235	345.243	345.24	345.246	362.27	362.266	362.273	343.227	343.224	343.231	389.233	389.229	389.237
10-HDoHE	JLR2010	low	Eicosanoids	C22H32O3	344.235	345.243	345.24	345.246	362.27	362.266	362.273	343.227	343.224	343.231	389.233	389.229	389.237
11-HDoHE	JLR2010	low	Eicosanoids	C22H32O3	344.235	345.243	345.24	345.246	362.27	362.266	362.273	343.227	343.224	343.231	389.233	389.229	389.237
13-HDoHE	JLR2010	low	Eicosanoids	C22H32O3	344.235	345.243	345.24	345.246	362.27	362.266	362.273	343.227	343.224	343.231	389.233	389.229	389.237
14-HDoHE	JLR2010	medium	Eicosanoids	C22H32O3	344.235	345.243	345.24	345.246	362.27	362.266	362.273	343.227	343.224	343.231	389.233	389.229	389.237
16-HDoHE	JLR2010	low	Eicosanoids	C22H32O3	344.235	345.243	345.24	345.246	362.27	362.266	362.273	343.227	343.224	343.231	389.233	389.229	389.237
20-HDoHE	JLR2010	low	Eicosanoids	C22H32O3	344.235	345.243	345.24	345.246	362.27	362.266	362.273	343.227	343.224	343.231	389.233	389.229	389.237
4-HDoHE	JLR2010	medium	Eicosanoids	C22H32O3	344.235	345.243	345.24	345.246	362.27	362.266	362.273	343.227	343.224	343.231	389.233	389.229	389.237
7-HDoHE	JLR2010	low	Eicosanoids	C22H32O3	344.235	345.243	345.24	345.246	362.27	362.266	362.273	343.227	343.224	343.231	389.233	389.229	389.237
8-HDoHE	JLR2010	low	Eicosanoids	C22H32O3	344.235	345.243	345.24	345.246	362.27	362.266	362.273	343.227	343.224	343.231	389.233	389.229	389.237
Cyclic GMP	HMDB	medium	Purine Nucleotides	C10H12N5O7P	345.047	346.055	346.052	346.059	363.082	363.078	363.085	344.04	344.036	344.043	390.045	390.041	390.049
21-Deoxycortisol	HMDB	medium	Steroids and Derivatives	C21H30O4	346.214	347.222	347.219	347.226	364.249	364.245	364.252	345.207	345.203	345.21	391.212	391.208	391.216
Cortexolone	HMDB	medium	Steroids and Derivatives	C21H30O4	346.214	347.222	347.219	347.226	364.249	364.245	364.252	345.207	345.203	345.21	391.212	391.208	391.216
Corticosterone	HMDB	medium	Steroids and Derivatives	C21H30O4	346.214	347.222	347.219	347.226	364.249	364.245	364.252	345.207	345.203	345.21	391.212	391.208	391.216
Adenosine monophosphate	HMDB	abundant	Purine Nucleotides	C10H14N5O7P	347.063	348.071	348.067	348.074	365.097	365.094	365.101	346.055	346.052	346.059	392.061	392.057	392.065
Anandamide	HMDB	medium	Fatty Amides	C22H37NO2	347.282	348.29	348.287	348.294	365.317	365.313	365.32	346.275	346.271	346.278	392.28	392.276	392.284
Inosinic acid	HMDB	abundant	Purine Nucleotides	C10H13N4O8P	348.047	349.055	349.051	349.058	366.081	366.078	366.085	347.039	347.036	347.043	393.045	393.041	393.049
Dihomo-gamma-Linolenoyl ethanolamide	HMDB	abundant	Fatty Amides	C22H39NO2	349.298	350.306	350.302	350.309	367.332	367.329	367.336	348.29	348.287	348.294	394.296	394.292	394.3
Estrone sulfate	HMDB	medium	Steroids and Derivatives	C18H22O5S	350.119	351.127	351.123	351.13	368.153	368.149	368.157	349.111	349.107	349.114	395.116	395.112	395.12
15-Keto-prostaglandin E2	HMDB	low	Eicosanoids	C20H30O5	350.209	351.217	351.214	351.221	368.244	368.24	368.247	349.201	349.198	349.205	395.207	395.203	395.211
Prostaglandin D3	HMDB	low	Eicosanoids	C20H30O5	350.209	351.217	351.214	351.221	368.244	368.24	368.247	349.201	349.198	349.205	395.207	395.203	395.211
Resolvin E1	HMDB	medium	Eicosanoids	C20H30O5	350.209	351.217	351.214	351.221	368.244	368.24	368.247	349.201	349.198	349.205	395.207	395.203	395.211
PGD3(Prostaglandin D3)	JLR2010	low	Eicosanoids	C20H30O5	350.209	351.217	351.214	351.221	368.244	368.24	368.247	349.201	349.198	349.205	395.207	395.203	395.211
Sphingosine 1-phosphate(d16:1-P)	JLR2010	medium	Sphingoid bases	C16H34NO5P	351.217	352.225	352.222	352.229	369.252	369.248	369.256	350.21	350.206	350.213	396.215	396.211	396.219
Thromboxane A2	HMDB	low	Eicosanoids	C20H32O5	352.225	353.233	353.229	353.236	370.259	370.256	370.263	351.217	351.214	351.221	397.223	397.219	397.227
13,14-Dihydro-15-keto-PGE2	HMDB,JLR2010	low	Eicosanoids	C20H32O5	352.225	353.233	353.229	353.236	370.259	370.256	370.263	351.217	351.214	351.221	397.223	397.219	397.227
15-Keto-prostaglandin F2a	HMDB,JLR2010	low	Eicosanoids	C20H32O5	352.225	353.233	353.229	353.236	370.259	370.256	370.263	351.217	351.214	351.221	397.223	397.219	397.227
Lipoxin A4	HMDB,JLR2010	low	Eicosanoids	C20H32O5	352.225	353.233	353.229	353.236	370.259	370.256	370.263	351.217	351.214	351.221	397.223	397.219	397.227
Prostaglandin D2	HMDB,JLR2010	low	Eicosanoids	C20H32O5	352.225	353.233	353.229	353.236	370.259	370.256	370.263	351.217	351.214	351.221	397.223	397.219	397.227
Prostaglandin E2	HMDB,JLR2010	low	Eicosanoids	C20H32O5	352.225	353.233	353.229	353.236	370.259	370.256	370.263	351.217	351.214	351.221	397.223	397.219	397.227
11b-PGE2(11β-Prostaglandin E2)	JLR2010	low	Eicosanoids	C20H32O5	352.225	353.233	353.229	353.236	370.259	370.256	370.263	351.217	351.214	351.221	397.223	397.219	397.227
13,14-dihydro-15-keto-PGD2(13,14-dihydro-15-keto-Prostaglandin D2)	JLR2010	low	Eicosanoids	C20H32O5	352.225	353.233	353.229	353.236	370.259	370.256	370.263	351.217	351.214	351.221	397.223	397.219	397.227
Prostaglandin E1	HMDB	low	Eicosanoids	C20H34O5	354.241	355.248	355.245	355.252	372.275	372.271	372.279	353.233	353.229	353.236	399.238	399.234	399.242
11b-PGF2a	HMDB,JLR2010	low	Eicosanoids	C20H34O5	354.241	355.248	355.245	355.252	372.275	372.271	372.279	353.233	353.229	353.236	399.238	399.234	399.242
13,14-Dihydro-15-keto PGF2a	HMDB,JLR2010	low	Eicosanoids	C20H34O5	354.241	355.248	355.245	355.252	372.275	372.271	372.279	353.233	353.229	353.236	399.238	399.234	399.242
8-Isoprostaglandin F2a	HMDB,JLR2010	low	Eicosanoids	C20H34O5	354.241	355.248	355.245	355.252	372.275	372.271	372.279	353.233	353.229	353.236	399.238	399.234	399.242
Prostaglandin D1	HMDB,JLR2010	low	Eicosanoids	C20H34O5	354.241	355.248	355.245	355.252	372.275	372.271	372.279	353.233	353.229	353.236	399.238	399.234	399.242
Prostaglandin F2a	HMDB,JLR2010	low	Eicosanoids	C20H34O5	354.241	355.248	355.245	355.252	372.275	372.271	372.279	353.233	353.229	353.236	399.238	399.234	399.242
15-keto-PGF1a(15-keto-Prostaglandin F1α)	JLR2010	low	Eicosanoids	C20H34O5	354.241	355.248	355.245	355.252	372.275	372.271	372.279	353.233	353.229	353.236	399.238	399.234	399.242
5-iPF2a-VI(5,​9α,​11α-​trihydroxy-​(8β)-​prosta-​6E,​14Z-​dien-​1-​oic acid)	JLR2010	low	Eicosanoids	C20H34O5	354.241	355.248	355.245	355.252	372.275	372.271	372.279	353.233	353.229	353.236	399.238	399.234	399.242
MG(18:2)	HMDB	abundant	Monoradylglycerols	C21H38O4	354.277	355.285	355.281	355.288	372.311	372.308	372.315	353.269	353.266	353.273	399.275	399.271	399.279
Tricosanoic acid	HMDB,JLR2010	medium	Fatty Acids and Conjugates	C23H46O2	354.35	355.358	355.354	355.361	372.384	372.38	372.388	353.342	353.338	353.345	399.347	399.343	399.351
3-Iodothyronamine	HMDB	medium	Diphenylethers	C14H14INO2	355.007	356.015	356.011	356.018	373.041	373.038	373.045	353.999	353.996	354.003	400.005	400.001	400.009
13,14-Dihydro PGE1	HMDB	low	Eicosanoids	C20H36O5	356.256	357.264	357.261	357.268	374.291	374.287	374.294	355.248	355.245	355.252	401.254	401.25	401.258
Prostaglandin F1a	HMDB	low	Eicosanoids	C20H36O5	356.256	357.264	357.261	357.268	374.291	374.287	374.294	355.248	355.245	355.252	401.254	401.25	401.258
MG(18:1)	HMDB	abundant	Monoradylglycerols	C21H40O4	356.293	357.3	357.297	357.304	374.327	374.323	374.331	355.285	355.281	355.288	401.29	401.286	401.294
Aldosterone	HMDB	low	Steroids and Derivatives	C21H28O5	360.194	361.201	361.198	361.205	378.228	378.224	378.232	359.186	359.182	359.189	405.191	405.187	405.195
Cortisone	HMDB	medium	Steroids and Derivatives	C21H28O5	360.194	361.201	361.198	361.205	378.228	378.224	378.232	359.186	359.182	359.189	405.191	405.187	405.195
N-Arachidonoyl glycine	HMDB	abundant	Amino Acids and Derivatives	C22H35NO3	361.262	362.27	362.266	362.273	379.296	379.292	379.3	360.254	360.25	360.257	406.259	406.255	406.263
Cortisol	HMDB	medium	Steroids and Derivatives	C21H30O5	362.209	363.217	363.214	363.221	380.244	380.24	380.247	361.201	361.198	361.205	407.207	407.203	407.211
19,20-DiHDPA	HMDB,JLR2010	medium	Eicosanoids	C22H34O4	362.246	363.254	363.25	363.257	380.28	380.276	380.284	361.238	361.234	361.241	407.243	407.239	407.247
Guanosine monophosphate	HMDB	medium	Purine Nucleotides	C10H14N5O8P	363.058	364.066	364.062	364.069	381.092	381.089	381.096	362.05	362.047	362.054	408.056	408.052	408.06
20-HETE ethanolamide	HMDB	medium	Fatty Amides	C22H37NO3	363.277	364.285	364.282	364.289	381.312	381.308	381.316	362.27	362.266	362.273	408.275	408.271	408.279
Nervonic acid	HMDB,JLR2010	medium	Fatty Acids and Conjugates	C24H46O2	366.35	367.358	367.354	367.361	384.384	384.38	384.388	365.342	365.338	365.346	411.347	411.343	411.352
Dehydroepiandrosterone sulfate	HMDB	abundant	Steroids and Derivatives	C19H28O5S	368.166	369.174	369.17	369.177	386.2	386.196	386.204	367.158	367.154	367.162	413.163	413.159	413.168
11-Dehydro-thromboxane B2	HMDB	medium	Eicosanoids	C20H32O6	368.22	369.228	369.224	369.231	386.254	386.25	386.258	367.212	367.208	367.216	413.218	413.213	413.222
Thromboxane B3	HMDB,JLR2010	low	Eicosanoids	C20H32O6	368.22	369.228	369.224	369.231	386.254	386.25	386.258	367.212	367.208	367.216	413.218	413.213	413.222
Lignoceric acid	JLR2010	medium	Fatty Acids and Conjugates	C24H48O2	368.365	369.373	369.37	369.377	386.4	386.396	386.404	367.358	367.354	367.361	413.363	413.359	413.367
cis-5-Tetradecenoylcarnitine	HMDB	medium	Fatty Acid Esters	C21H39NO4	369.288	370.296	370.292	370.299	387.322	387.318	387.326	368.28	368.276	368.284	414.286	414.281	414.29
Androsterone sulfate	HMDB	abundant	Steroids and Derivatives	C19H30O5S	370.181	371.189	371.185	371.193	388.216	388.212	388.22	369.174	369.17	369.177	415.179	415.175	415.183
6-Keto-prostaglandin F1a	HMDB	medium	Eicosanoids	C20H34O6	370.236	371.243	371.24	371.247	388.27	388.266	388.274	369.228	369.224	369.231	415.233	415.229	415.237
Thromboxane B2	HMDB,JLR2010	low	Eicosanoids	C20H34O6	370.236	371.243	371.24	371.247	388.27	388.266	388.274	369.228	369.224	369.231	415.233	415.229	415.237
Tetradecanoylcarnitine	HMDB	medium	Fatty Acid Esters	C21H41NO4	371.304	372.311	372.308	372.315	389.338	389.334	389.342	370.296	370.292	370.299	416.301	416.297	416.305
Tetrahydrocurcumin	HMDB	abundant	Diarylheptanoid	C21H24O6	372.157	373.165	373.161	373.169	390.192	390.188	390.196	371.149	371.146	371.153	417.155	417.151	417.159
Cervonoyl ethanolamide	HMDB	medium	Fatty Acid Esters	C24H36O3	372.266	373.274	373.271	373.278	390.301	390.297	390.305	371.259	371.255	371.262	417.264	417.26	417.268
Adrenoyl ethanolamide	HMDB	abundant	Fatty Amides	C24H41NO2	375.314	376.322	376.318	376.325	393.348	393.344	393.352	374.306	374.302	374.31	420.311	420.307	420.316
18-Oxocortisol	HMDB	low	Steroids and Derivatives	C21H28O6	376.189	377.196	377.193	377.2	394.223	394.219	394.227	375.181	375.177	375.185	421.186	421.182	421.19
Resolvin D1	HMDB	medium	Fatty Acids and Conjugates	C22H32O5	376.225	377.233	377.229	377.237	394.259	394.255	394.263	375.217	375.213	375.221	421.223	421.218	421.227
Lithocholic acid	HMDB	medium	Steroids and Derivatives	C24H40O3	376.298	377.306	377.302	377.309	394.332	394.328	394.336	375.29	375.286	375.294	421.295	421.291	421.3
Pentosidine	HMDB	medium	Carboxylic Acids and Derivatives	C17H26N6O4	378.202	379.209	379.206	379.213	396.236	396.232	396.24	377.194	377.19	377.197	423.199	423.195	423.203
18-Hydroxycortisol	HMDB	medium	Steroids and Derivatives	C21H30O6	378.204	379.212	379.208	379.216	396.239	396.235	396.243	377.196	377.193	377.2	423.202	423.198	423.206
MG(20:4(5Z,8Z,11Z,14Z)/0:0/0:0)	HMDB	abundant	Eicosanoids	C23H38O4	378.277	379.285	379.281	379.289	396.311	396.307	396.315	377.269	377.265	377.273	423.275	423.27	423.279
2-Arachidonylglycerol	HMDB	abundant	Fatty Amides	C23H38O4	378.277	379.285	379.281	379.289	396.311	396.307	396.315	377.269	377.265	377.273	423.275	423.27	423.279
Sphingosine 1-phosphate(d18:1-P)	HMDB,JLR2010	medium	Sphingoid bases	C18H38NO5P	379.249	380.257	380.253	380.26	397.283	397.279	397.287	378.241	378.237	378.245	424.246	424.242	424.251
Sphinganine 1-phosphate(d18:0-P)	HMDB,JLR2010	medium	Sphingoid bases	C18H40NO5P	381.264	382.272	382.268	382.276	399.299	399.295	399.303	380.257	380.253	380.26	426.262	426.258	426.266
Farnesyl pyrophosphate	HMDB	medium	Prenol Lipids	C15H28O7P2	382.131	383.139	383.135	383.143	400.165	400.161	400.169	381.123	381.119	381.127	427.129	427.124	427.133
1-(alpha-Methyl-4-(2-methylpropyl)benzeneacetate)-beta-D-Glucopyranuronic acid	HMDB	abundant	Carbohydrates and carbohydrate conjugates	C19H26O8	382.163	383.171	383.167	383.174	400.197	400.193	400.201	381.155	381.151	381.159	427.16	427.156	427.165
Vitamin D3	HMDB	medium	Prenol Lipids	C27H44O	384.339	385.347	385.343	385.351	402.374	402.37	402.378	383.331	383.328	383.335	429.337	429.333	429.341
8-Dehydrocholesterol	HMDB	medium	Steroids and Derivatives	C27H44O	384.339	385.347	385.343	385.351	402.374	402.37	402.378	383.331	383.328	383.335	429.337	429.333	429.341
7-Dehydrocholesterol	HMDB,JLR2010	abundant	Steroids and Derivatives	C27H44O	384.339	385.347	385.343	385.351	402.374	402.37	402.378	383.331	383.328	383.335	429.337	429.333	429.341
Cholestenone	HMDB,JLR2010	medium	Steroids and Derivatives	C27H44O	384.339	385.347	385.343	385.351	402.374	402.37	402.378	383.331	383.328	383.335	429.337	429.333	429.341
Desmosterol	HMDB,JLR2010	abundant	Steroids and Derivatives	C27H44O	384.339	385.347	385.343	385.351	402.374	402.37	402.378	383.331	383.328	383.335	429.337	429.333	429.341
Cholesterol	HMDB,JLR2010	abundant	Steroids and Derivatives	C27H46O	386.355	387.363	387.359	387.367	404.389	404.385	404.393	385.347	385.343	385.351	431.353	431.348	431.357
Lathosterol	HMDB,JLR2010	abundant	Steroids and Derivatives	C27H46O	386.355	387.363	387.359	387.367	404.389	404.385	404.393	385.347	385.343	385.351	431.353	431.348	431.357
dUDP	HMDB	medium	Pyrimidine Nucleotides	C9H14N2O11P2	388.007	389.015	389.011	389.019	406.042	406.038	406.046	386.999	386.996	387.003	433.005	433.001	433.009
5alpha-Cholestanol	HMDB	abundant	Steroids and Derivatives	C27H48O	388.37	389.378	389.374	389.382	406.405	406.401	406.409	387.363	387.359	387.367	433.368	433.364	433.372
Phosphoribosyl pyrophosphate	HMDB	abundant	Monosaccharides	C5H13O14P3	389.952	390.96	390.956	390.964	407.986	407.982	407.99	388.944	388.94	388.948	434.949	434.945	434.954
Chenodeoxycholic acid	HMDB	abundant	Steroids and Derivatives	C24H40O4	392.293	393.3	393.297	393.304	410.327	410.323	410.331	391.285	391.281	391.289	437.29	437.286	437.295
Deoxycholic acid	HMDB	medium	Steroids and Derivatives	C24H40O4	392.293	393.3	393.297	393.304	410.327	410.323	410.331	391.285	391.281	391.289	437.29	437.286	437.295
Ursodeoxycholic acid	HMDB	medium	Steroids and Derivatives	C24H40O4	392.293	393.3	393.297	393.304	410.327	410.323	410.331	391.285	391.281	391.289	437.29	437.286	437.295
Sphingosine 1-phosphate(d19:1-P)	JLR2010	medium	Sphingoid bases	C19H40NO5P	393.264	394.272	394.268	394.276	411.299	411.295	411.303	392.257	392.253	392.26	438.262	438.258	438.266
9,12-Hexadecadienoylcarnitine	HMDB	medium	Fatty Acid Esters	C23H41NO4	395.304	396.311	396.307	396.315	413.338	413.334	413.342	394.296	394.292	394.3	440.301	440.297	440.306
Pregnenolone sulfate	HMDB	medium	Steroids and Derivatives	C21H32O5S	396.197	397.205	397.201	397.209	414.231	414.227	414.236	395.189	395.185	395.193	441.195	441.19	441.199
Ergocalciferol	HMDB	medium	Prenol Lipids	C28H44O	396.339	397.347	397.343	397.351	414.374	414.369	414.378	395.331	395.327	395.335	441.337	441.332	441.341
Ergosterol	HMDB	medium	Steroids and Derivatives	C28H44O	396.339	397.347	397.343	397.351	414.374	414.369	414.378	395.331	395.327	395.335	441.337	441.332	441.341
Hexacosanoic acid	HMDB,JLR2010	medium	Fatty Acids and Conjugates	C26H52O2	396.397	397.405	397.401	397.409	414.431	414.427	414.435	395.389	395.385	395.393	441.394	441.39	441.399
PGF2a ethanolamide	HMDB	medium	Fatty Amides	C22H39NO5	397.283	398.291	398.287	398.295	415.317	415.313	415.321	396.275	396.271	396.279	442.28	442.276	442.285
9-Hexadecenoylcarnitine	HMDB	medium	Fatty Acid Esters	C23H43NO4	397.319	398.327	398.323	398.331	415.354	415.349	415.358	396.311	396.307	396.315	442.317	442.312	442.321
Brassicasterol	HMDB	medium	Steroids and Derivatives	C28H46O	398.355	399.363	399.359	399.367	416.389	416.385	416.393	397.347	397.343	397.351	443.353	443.348	443.357
L-Palmitoylcarnitine	HMDB	medium	Fatty Acid Esters	C23H45NO4	399.335	400.343	400.339	400.347	417.369	417.365	417.373	398.327	398.323	398.331	444.332	444.328	444.337
Calcidiol	HMDB	medium	Prenol Lipids	C27H44O2	400.334	401.342	401.338	401.346	418.368	418.364	418.373	399.326	399.322	399.33	445.332	445.327	445.336
7-Ketocholesterol	HMDB	medium	Steroids and Derivatives	C27H44O2	400.334	401.342	401.338	401.346	418.368	418.364	418.373	399.326	399.322	399.33	445.332	445.327	445.336
7-oxocholesterol	JLR2010	medium	Steroids and Derivatives	C27H44O2	400.334	401.342	401.338	401.346	418.368	418.364	418.373	399.326	399.322	399.33	445.332	445.327	445.336
Campesterol	JLR2010	abundant	Steroids and Derivatives	C28H48O	400.37	401.378	401.374	401.382	418.405	418.401	418.409	399.363	399.359	399.367	445.368	445.364	445.373
Delta-Tocopherol	HMDB	abundant	Prenol Lipids	C27H46O2	402.35	403.358	403.354	403.362	420.384	420.38	420.388	401.342	401.338	401.346	447.347	447.343	447.352
7β-Hydroxycholesterol	HMDB	medium	Steroids and Derivatives	C27H46O2	402.35	403.358	403.354	403.362	420.384	420.38	420.388	401.342	401.338	401.346	447.347	447.343	447.352
24-Hydroxycholesterol	HMDB,JLR2010	medium	Steroids and Derivatives	C27H46O2	402.35	403.358	403.354	403.362	420.384	420.38	420.388	401.342	401.338	401.346	447.347	447.343	447.352
25-Hydroxycholesterol	HMDB,JLR2010	medium	Steroids and Derivatives	C27H46O2	402.35	403.358	403.354	403.362	420.384	420.38	420.388	401.342	401.338	401.346	447.347	447.343	447.352
27-Hydroxycholesterol	HMDB,JLR2010	medium	Steroids and Derivatives	C27H46O2	402.35	403.358	403.354	403.362	420.384	420.38	420.388	401.342	401.338	401.346	447.347	447.343	447.352
4β-hydroxycholesterol	HMDB,JLR2010	medium	Steroids and Derivatives	C27H46O2	402.35	403.358	403.354	403.362	420.384	420.38	420.388	401.342	401.338	401.346	447.347	447.343	447.352
7α-hydroxycholesterol	HMDB,JLR2010	medium	Steroids and Derivatives	C27H46O2	402.35	403.358	403.354	403.362	420.384	420.38	420.388	401.342	401.338	401.346	447.347	447.343	447.352
Campestanol	HMDB	abundant	Steroids and Derivatives	C28H50O	402.386	403.394	403.39	403.398	420.421	420.416	420.425	401.378	401.374	401.382	447.384	447.379	447.388
CDP	HMDB	abundant	Pyrimidine Nucleotides	C9H15N3O11P2	403.018	404.026	404.022	404.03	421.053	421.048	421.057	402.01	402.006	402.014	448.016	448.011	448.02
Uridine 5'-diphosphate	HMDB	abundant	Pyrimidine Nucleotides	C9H14N2O12P2	404.002	405.01	405.006	405.014	422.037	422.032	422.041	402.994	402.99	402.998	449	448.995	449.004
Cholic acid	HMDB	medium	Steroids and Derivatives	C24H40O5	408.288	409.295	409.291	409.299	426.322	426.318	426.326	407.28	407.276	407.284	453.285	453.281	453.29
Squalene	HMDB	abundant	Prenol Lipids	C30H50	410.391	411.399	411.395	411.403	428.426	428.421	428.43	409.383	409.379	409.387	455.389	455.384	455.393
Deoxypyridinoline	HMDB	low	Amino Acids and Derivatives	C18H28N4O7	412.196	413.204	413.199	413.208	430.23	430.226	430.234	411.188	411.184	411.192	457.193	457.189	457.198
25-Hydroxyvitamin D2	HMDB	medium	Prenol Lipids	C28H44O2	412.334	413.342	413.338	413.346	430.368	430.364	430.373	411.326	411.322	411.33	457.332	457.327	457.336
Avenasterol	HMDB	abundant	Steroids and Derivatives	C29H48O	412.37	413.378	413.374	413.382	430.405	430.401	430.409	411.363	411.359	411.367	457.368	457.364	457.373
Sitosterol	JLR2010	abundant	Steroids and Derivatives	C29H50O	414.386	415.394	415.39	415.398	432.421	432.416	432.425	413.378	413.374	413.382	459.384	459.379	459.388
24,25-Dihydroxyvitamin D	HMDB	medium	Prenol Lipids	C27H44O3	416.329	417.337	417.333	417.341	434.363	434.359	434.368	415.321	415.317	415.325	461.327	461.322	461.331
25,26-dihydroxyvitamin D	HMDB	medium	Prenol Lipids	C27H44O3	416.329	417.337	417.333	417.341	434.363	434.359	434.368	415.321	415.317	415.325	461.327	461.322	461.331
Beta-tocopherol	HMDB	medium	Prenol Lipids	C28H48O2	416.365	417.373	417.369	417.377	434.4	434.395	434.404	415.358	415.353	415.362	461.363	461.358	461.368
Stigmastanol	HMDB	abundant	Steroids and Derivatives	C29H52O	416.402	417.41	417.405	417.414	434.436	434.432	434.441	415.394	415.39	415.398	461.399	461.395	461.404
Linoleyl carnitine	HMDB	medium	Fatty Acid Esters	C25H45NO4	423.335	424.343	424.338	424.347	441.369	441.365	441.374	422.327	422.323	422.331	468.332	468.328	468.337
Alpha-Tocotrienol	HMDB	abundant	Prenol Lipids	C29H44O2	424.334	425.342	425.338	425.346	442.368	442.364	442.373	423.326	423.322	423.331	469.332	469.327	469.336
11Z-Octadecenylcarnitine	HMDB	medium	Fatty Acid Esters	C25H47NO4	425.35	426.358	426.354	426.363	443.385	443.38	443.389	424.343	424.338	424.347	470.348	470.343	470.353
Lanosterol	HMDB,JLR2010	medium	Steroids and Derivatives	C30H50O	426.386	427.394	427.39	427.398	444.421	444.416	444.425	425.378	425.374	425.383	471.384	471.379	471.389
ADP	HMDB	abundant	Purine Nucleotides	C10H15N5O10P2	427.029	428.037	428.033	428.042	445.064	445.059	445.068	426.022	426.017	426.026	472.027	472.022	472.032
Stearoylcarnitine	HMDB	medium	Fatty Acyls	C25H49NO4	427.366	428.374	428.37	428.378	445.401	445.396	445.405	426.358	426.354	426.363	472.364	472.359	472.369
3,5-Diiodo-L-tyrosine	HMDB	medium	Amino Acids and Derivatives	C9H9I2NO3	432.867	433.875	433.871	433.879	450.902	450.897	450.906	431.859	431.855	431.864	477.865	477.86	477.87
Lithocholic acid glycine conjugate	HMDB	medium	Steroids and Derivatives	C26H43NO4	433.319	434.327	434.323	434.331	451.354	451.349	451.358	432.311	432.307	432.316	478.317	478.312	478.322
Leukotriene E4	HMDB,JLR2010	low	Eicosanoids	C23H37NO5S	439.239	440.247	440.243	440.251	457.274	457.269	457.278	438.231	438.227	438.236	484.237	484.232	484.242
Guanosine diphosphate	HMDB	abundant	Purine Nucleotides	C10H15N5O11P2	443.024	444.032	444.028	444.037	461.059	461.054	461.063	442.017	442.012	442.021	488.022	488.017	488.027
Dihydrofolic acid	HMDB	medium	Pteridines and Derivatives	C19H21N7O6	443.155	444.163	444.159	444.168	461.19	461.185	461.194	442.147	442.143	442.152	488.153	488.148	488.158
Tetrahydrofolic acid	HMDB	medium	Pteridines and derivatives	C19H23N7O6	445.171	446.179	446.174	446.183	463.205	463.201	463.21	444.163	444.159	444.168	490.169	490.164	490.174
17-beta-estradiol-3-glucuronide	HMDB	low	Steroids and Derivatives	C24H32O8	448.21	449.218	449.213	449.222	466.244	466.239	466.249	447.202	447.197	447.206	493.207	493.202	493.212
Chenodeoxycholic acid glycine conjugate	HMDB	medium	Steroids and Derivatives	C26H43NO5	449.314	450.322	450.317	450.326	467.348	467.344	467.353	448.306	448.302	448.311	494.312	494.307	494.317
Glycoursodeoxycholic acid	HMDB	medium	Steroids and Derivatives	C26H43NO5	449.314	450.322	450.317	450.326	467.348	467.344	467.353	448.306	448.302	448.311	494.312	494.307	494.317
LPE(16:0)	JLR2010	abundant	Glycerophosphoethanolamines	C21H44NO7P	453.286	454.293	454.289	454.298	471.32	471.315	471.325	452.278	452.273	452.282	498.283	498.278	498.288
Flavin Mononucleotide	HMDB	medium	Pteridines and Derivatives	C17H21N4O9P	456.105	457.112	457.108	457.117	474.139	474.134	474.144	455.097	455.092	455.101	501.102	501.097	501.107
Sulfolithocholic acid	HMDB	abundant	Steroids and Derivatives	C24H40O6S	456.255	457.262	457.258	457.267	474.289	474.284	474.294	455.247	455.242	455.251	501.252	501.247	501.257
Oleanolic acid	HMDB	medium	Prenol Lipids	C30H48O3	456.36	457.368	457.364	457.373	474.395	474.39	474.399	455.353	455.348	455.357	501.358	501.353	501.363
5,10-Methylene-THF	HMDB	medium	Pteridines and Derivatives	C20H23N7O6	457.171	458.179	458.174	458.183	475.205	475.201	475.21	456.163	456.159	456.168	502.169	502.164	502.174
5-Methyltetrahydrofolic acid	HMDB	medium	Pteridines and Derivatives	C20H25N7O6	459.187	460.194	460.19	460.199	477.221	477.216	477.226	458.179	458.174	458.183	504.184	504.179	504.189
Retinyl beta-glucuronide	HMDB	medium	Prenol Lipids	C26H38O7	462.262	463.27	463.265	463.274	480.296	480.291	480.301	461.254	461.249	461.259	507.259	507.254	507.264
Chondroitin sulfate	HMDB	abundant	Disaccharides	C13H21NO15S	463.063	464.071	464.066	464.076	481.098	481.093	481.102	462.055	462.051	462.06	508.061	508.056	508.066
Estriol-3-glucuronide	HMDB	medium	Steroids and Derivatives	C24H32O9	464.205	465.212	465.208	465.217	482.239	482.234	482.244	463.197	463.192	463.201	509.202	509.197	509.207
LPC(14:1)	HMDB	medium	Glycerophosphocholines	C22H44NO7P	465.286	466.293	466.289	466.298	483.32	483.315	483.325	464.278	464.273	464.282	510.283	510.278	510.288
Glycocholic acid	HMDB	medium	Steroids and Derivatives	C26H43NO6	465.309	466.317	466.312	466.322	483.343	483.339	483.348	464.301	464.297	464.306	510.307	510.302	510.312
Androsterone glucuronide	HMDB	medium	Steroids and Derivatives	C25H38O8	466.257	467.264	467.26	467.269	484.291	484.286	484.296	465.249	465.244	465.253	511.254	511.249	511.259
Cholesterol sulfate	HMDB	abundant	Steroids and Derivatives	C27H46O4S	466.312	467.319	467.315	467.324	484.346	484.341	484.351	465.304	465.299	465.308	511.309	511.304	511.314
dCTP	HMDB	abundant	Pyrimidine Nucleotides	C9H16N3O13P3	466.99	467.997	467.993	468.002	485.024	485.019	485.029	465.982	465.977	465.986	511.987	511.982	511.992
LPC(14:0)	HMDB	abundant	Glycerophosphocholines	C22H46NO7P	467.301	468.309	468.304	468.314	485.336	485.331	485.34	466.293	466.289	466.298	512.299	512.294	512.304
Glycyrrhetinic acid	HMDB	medium	Prenol Lipids	C30H46O4	470.34	471.347	471.343	471.352	488.374	488.369	488.379	469.332	469.327	469.336	515.337	515.332	515.342
Chenodeoxycholic acid 3-sulfate	HMDB	medium	Steroids and Derivatives	C24H40O7S	472.249	473.257	473.253	473.262	490.284	490.279	490.289	471.242	471.237	471.246	517.247	517.242	517.252
Ursodeoxycholic acid 3-sulfate	HMDB	abundant	Steroids and Derivatives	C24H40O7S	472.249	473.257	473.253	473.262	490.284	490.279	490.289	471.242	471.237	471.246	517.247	517.242	517.252
N5-Formyl-THF	HMDB	medium	Pteridines and Derivatives	C20H23N7O7	473.166	474.174	474.169	474.178	491.2	491.195	491.205	472.158	472.153	472.163	518.164	518.158	518.169
Retinoyl b-glucuronide	HMDB	medium	Prenol Lipids	C26H36O8	476.241	477.249	477.244	477.254	494.275	494.27	494.28	475.233	475.228	475.238	521.239	521.233	521.244
LPE(18:2)	JLR2010	abundant	Glycerophosphoethanolamines	C23H44NO7P	477.286	478.293	478.289	478.298	495.32	495.315	495.325	476.278	476.273	476.282	522.283	522.278	522.288
LPE(18:1)	JLR2010	abundant	Glycerophosphoethanolamines	C23H46NO7P	479.301	480.309	480.304	480.314	497.336	497.331	497.341	478.293	478.289	478.298	524.299	524.294	524.304
LPC(16:0p)	HMDB,JLR2010	abundant	Glycerophosphocholines	C24H50NO6P	479.338	480.345	480.341	480.35	497.372	497.367	497.377	478.33	478.325	478.335	524.335	524.33	524.34
LPC(15:0)	HMDB	abundant	Glycerophosphocholines	C23H48NO7P	481.317	482.325	482.32	482.329	499.351	499.346	499.356	480.309	480.304	480.314	526.314	526.309	526.32
LPE(18:0)	JLR2010	abundant	Glycerophosphoethanolamines	C23H48NO7P	481.317	482.325	482.32	482.329	499.351	499.346	499.356	480.309	480.304	480.314	526.314	526.309	526.32
LPC(16:0e)	JLR2010	medium	Glycerophosphocholines	C24H52NO6P	481.353	482.361	482.356	482.366	499.388	499.383	499.393	480.345	480.341	480.35	526.351	526.346	526.356
Cer(d18:1/12:0)	HMDB	medium	Ceramides	C30H59NO3	481.449	482.457	482.452	482.462	499.484	499.479	499.489	480.442	480.437	480.446	526.447	526.442	526.452
Lithocholyltaurine	HMDB	abundant	Steroids and Derivatives	C26H45NO5S	483.302	484.31	484.305	484.314	501.336	501.331	501.341	482.294	482.289	482.299	528.299	528.294	528.305
LPC(16:1)	HMDB,JLR2010	abundant	Glycerophosphocholines	C24H48NO7P	493.317	494.325	494.32	494.33	511.351	511.346	511.356	492.309	492.304	492.314	538.314	538.309	538.32
LPC(16:0)	HMDB,JLR2010	abundant	Glycerophosphocholines	C24H50NO7P	495.332	496.34	496.335	496.345	513.367	513.362	513.372	494.325	494.32	494.33	540.33	540.325	540.336
Leukotriene D4	HMDB	low	Eicosanoids	C25H40N2O6S	496.261	497.269	497.264	497.273	514.295	514.29	514.3	495.253	495.248	495.258	541.258	541.253	541.264
APGPR Enterostatin	HMDB	abundant	Peptides	C21H36N8O6	496.276	497.284	497.279	497.289	514.31	514.305	514.315	495.268	495.263	495.273	541.273	541.268	541.279
Cer(d18:0/13:0)	JLR2010	medium	Ceramides	C31H63NO3	497.481	498.489	498.484	498.494	515.515	515.51	515.52	496.473	496.468	496.478	542.478	542.473	542.484
Taurochenodesoxycholic acid	HMDB	medium	Steroids and Derivatives	C26H45NO6S	499.297	500.305	500.3	500.31	517.331	517.326	517.336	498.289	498.284	498.294	544.294	544.289	544.3
Taurodeoxycholic acid	HMDB	medium	Steroids and Derivatives	C26H45NO6S	499.297	500.305	500.3	500.31	517.331	517.326	517.336	498.289	498.284	498.294	544.294	544.289	544.3
Tauroursodeoxycholic acid	HMDB	abundant	Steroids and Derivatives	C26H45NO6S	499.297	500.305	500.3	500.31	517.331	517.326	517.336	498.289	498.284	498.294	544.294	544.289	544.3
LPE(20:4)	JLR2010	abundant	Glycerophosphoethanolamines	C25H44NO7P	501.286	502.293	502.288	502.298	519.32	519.315	519.325	500.278	500.273	500.283	546.283	546.278	546.289
LPC(18:1p)	HMDB	medium	Glycerophosphocholines	C26H52NO6P	505.353	506.361	506.356	506.366	523.388	523.382	523.393	504.345	504.34	504.35	550.351	550.345	550.356
Adenosine triphosphate	HMDB	abundant	Purine Nucleotides	C10H16N5O13P3	506.996	508.004	507.998	508.009	525.03	525.025	525.035	505.988	505.983	505.993	551.993	551.988	551.999
LPC(18:0p)	HMDB	medium	Glycerophosphocholines	C26H54NO6P	507.369	508.377	508.372	508.382	525.403	525.398	525.408	506.361	506.356	506.366	552.367	552.361	552.372
Cer(d18:2/14:0)	JLR2010	medium	Ceramides	C32H61NO3	507.465	508.473	508.468	508.478	525.499	525.494	525.505	506.457	506.452	506.462	552.463	552.457	552.468
LPC(17:0)	HMDB	abundant	Glycerophosphocholines	C25H52NO7P	509.348	510.356	510.351	510.361	527.382	527.377	527.388	508.34	508.335	508.345	554.346	554.34	554.351
LPC(18:0e)	JLR2010	medium	Glycerophosphocholines	C26H56NO6P	509.385	510.392	510.387	510.397	527.419	527.414	527.424	508.377	508.372	508.382	554.382	554.377	554.388
Cer(d18:1/14:0)	HMDB,JLR2010	medium	Ceramides	C32H63NO3	509.481	510.489	510.483	510.494	527.515	527.51	527.52	508.473	508.468	508.478	554.478	554.473	554.484
Cer(d18:0/14:0)	HMDB,JLR2010	medium	Ceramides	C32H65NO3	511.496	512.504	512.499	512.509	529.531	529.525	529.536	510.489	510.483	510.494	556.494	556.489	556.5
Sulfolithocholylglycine	HMDB	medium	Steroids and Derivatives	C26H43NO7S	513.276	514.284	514.279	514.289	531.31	531.305	531.316	512.268	512.263	512.273	558.274	558.268	558.279
Taurocholic acid	HMDB	medium	Steroids and Derivatives	C26H45NO7S	515.292	516.299	516.294	516.305	533.326	533.321	533.331	514.284	514.279	514.289	560.289	560.284	560.295
LPC(18:4)	HMDB	medium	Glycerophosphocholines	C26H46NO7P	515.301	516.309	516.304	516.314	533.336	533.33	533.341	514.293	514.288	514.298	560.299	560.293	560.304
LPC(18:3)	HMDB	medium	Glycerophosphocholines	C26H48NO7P	517.317	518.325	518.319	518.33	535.351	535.346	535.357	516.309	516.304	516.314	562.314	562.309	562.32
LPC(18:2)	HMDB,JLR2010	abundant	Glycerophosphocholines	C26H50NO7P	519.332	520.34	520.335	520.346	537.367	537.361	537.372	518.325	518.319	518.33	564.33	564.324	564.336
LPC(18:1)	HMDB,JLR2010	abundant	Glycerophosphocholines	C26H52NO7P	521.348	522.356	522.351	522.361	539.382	539.377	539.388	520.34	520.335	520.346	566.346	566.34	566.351
Cer(d18:2/15:0)	JLR2010	medium	Ceramides	C33H63NO3	521.481	522.489	522.483	522.494	539.515	539.51	539.521	520.473	520.468	520.478	566.478	566.473	566.484
Guanosine triphosphate	HMDB	abundant	Purine Nucleotides	C10H16N5O14P3	522.991	523.998	523.993	524.004	541.025	541.02	541.03	521.983	521.978	521.988	567.988	567.983	567.994
LPC(18:0)	HMDB,JLR2010	abundant	Glycerophosphocholines	C26H54NO7P	523.364	524.372	524.366	524.377	541.398	541.393	541.404	522.356	522.351	522.361	568.361	568.356	568.367
Retinyl palmitate	HMDB	medium	Fatty Acyls	C36H60O2	524.459	525.467	525.462	525.472	542.494	542.488	542.499	523.451	523.446	523.457	569.457	569.451	569.463
3,5-Diiodothyronine	HMDB	low	Amino Acids and Derivatives	C15H13I2NO4	524.893	525.901	525.896	525.906	542.928	542.922	542.933	523.886	523.88	523.891	569.891	569.885	569.897
LPE(22:6)	JLR2010	abundant	Glycerophosphoethanolamines	C27H44NO7P	525.286	526.293	526.288	526.299	543.32	543.314	543.325	524.278	524.272	524.283	570.283	570.277	570.289
Cer(d18:0/15:0)	JLR2010	medium	Ceramides	C33H67NO3	525.512	526.52	526.515	526.525	543.546	543.541	543.552	524.504	524.499	524.509	570.51	570.504	570.515
LPE(22:1)	JLR2010	medium	Glycerophosphoethanolamines	C27H54NO7P	535.364	536.372	536.366	536.377	553.398	553.393	553.404	534.356	534.351	534.361	580.361	580.356	580.367
Cer(d18:2/16:0)	JLR2010	medium	Ceramides	C34H65NO3	535.496	536.504	536.499	536.51	553.531	553.525	553.536	534.489	534.483	534.494	580.494	580.488	580.5
Alpha-Carotene	HMDB	medium	Prenol Lipids	C40H56	536.438	537.446	537.441	537.451	554.473	554.467	554.478	535.43	535.425	535.436	581.436	581.43	581.442
B-Carotene	HMDB	abundant	Prenol Lipids	C40H56	536.438	537.446	537.441	537.451	554.473	554.467	554.478	535.43	535.425	535.436	581.436	581.43	581.442
DG( 30:2)	HMDB,JLR2010	medium	Diradylglycerols	C33H60O5	536.444	537.452	537.447	537.457	554.478	554.473	554.484	535.436	535.431	535.442	581.442	581.436	581.448
Cer(d18:1/16:0)	HMDB,JLR2010	medium	Ceramides	C34H67NO3	537.512	538.52	538.515	538.525	555.546	555.541	555.552	536.504	536.499	536.51	582.51	582.504	582.516
DG( 30:1)	HMDB,JLR2010	medium	Diradylglycerols	C33H62O5	538.46	539.468	539.462	539.473	556.494	556.489	556.5	537.452	537.447	537.457	583.457	583.452	583.463
Cer(d18:0/16:0)	HMDB,JLR2010	medium	Ceramides	C34H69NO3	539.528	540.536	540.53	540.541	557.562	557.557	557.568	538.52	538.515	538.525	584.525	584.52	584.531
DG( 30:0)	HMDB,JLR2010	medium	Diradylglycerols	C33H64O5	540.475	541.483	541.478	541.489	558.51	558.504	558.515	539.468	539.462	539.473	585.473	585.467	585.479
LPC(20:5)	HMDB	abundant	Glycerophosphocholines	C28H48NO7P	541.317	542.325	542.319	542.33	559.351	559.346	559.357	540.309	540.304	540.314	586.314	586.309	586.32
cis-7,7',8,8',11,12-Hexahydro-Carotene	HMDB	medium	Prenol Lipids	C40H62	542.485	543.493	543.488	543.498	560.519	560.514	560.525	541.477	541.472	541.483	587.483	587.477	587.489
LPC(20:4)	HMDB,JLR2010	abundant	Glycerophosphocholines	C28H50NO7P	543.332	544.34	544.335	544.346	561.367	561.361	561.372	542.325	542.319	542.33	588.33	588.324	588.336
Phytoene	HMDB	medium	Prenol Lipids	C40H64	544.501	545.509	545.503	545.514	562.535	562.53	562.541	543.493	543.488	543.498	589.498	589.493	589.504
LPC(20:3)	HMDB,JLR2010	abundant	Glycerophosphocholines	C28H52NO7P	545.348	546.356	546.35	546.361	563.382	563.377	563.388	544.34	544.335	544.346	590.346	590.34	590.352
LPC(20:2)	HMDB	medium	Glycerophosphocholines	C28H54NO7P	547.364	548.372	548.366	548.377	565.398	565.392	565.404	546.356	546.35	546.361	592.361	592.356	592.367
LPC(20:1)	HMDB	medium	Glycerophosphocholines	C28H56NO7P	549.379	550.387	550.382	550.393	567.414	567.408	567.419	548.372	548.366	548.377	594.377	594.371	594.383
LPC(20:0)	HMDB	medium	Glycerophosphocholines	C28H58NO7P	551.395	552.403	552.397	552.408	569.429	569.424	569.435	550.387	550.382	550.393	596.393	596.387	596.399
Cer(d18:1/17:0)	JLR2010	medium	Ceramides	C35H69NO3	551.528	552.536	552.53	552.541	569.562	569.556	569.568	550.52	550.514	550.525	596.525	596.519	596.531
Cer(d18:0/17:0)	JLR2010	medium	Ceramides	C35H71NO3	553.543	554.551	554.546	554.557	571.578	571.572	571.583	552.536	552.53	552.541	598.541	598.535	598.547
Enkephalin L	HMDB	low	Peptides	C28H37N5O7	555.269	556.277	556.272	556.283	573.304	573.298	573.309	554.261	554.256	554.267	600.267	600.261	600.273
Cer(d18:2/18:1)	JLR2010	medium	Ceramides	C36H67NO3	561.512	562.52	562.514	562.526	579.546	579.541	579.552	560.504	560.499	560.51	606.51	606.504	606.516
Protoporphyrin IX	HMDB	medium	Tetrapyrroles and Derivatives	C34H34N4O4	562.258	563.266	563.26	563.271	580.292	580.287	580.298	561.25	561.245	561.256	607.256	607.25	607.262
DG( 32:3)	HMDB,JLR2010	medium	Diradylglycerols	C35H62O5	562.46	563.468	563.462	563.473	580.494	580.488	580.5	561.452	561.446	561.457	607.457	607.451	607.463
Cer(d18:1/18:1)	HMDB,JLR2010	medium	Ceramides	C36H69NO3	563.528	564.536	564.53	564.541	581.562	581.556	581.568	562.52	562.514	562.526	608.525	608.519	608.531
DG( 32:2)	HMDB,JLR2010	medium	Diradylglycerols	C35H64O5	564.475	565.483	565.478	565.489	582.51	582.504	582.516	563.468	563.462	563.473	609.473	609.467	609.479
Cer(d18:0/18:1)	HMDB,JLR2010	medium	Ceramides	C36H71NO3	565.543	566.551	566.546	566.557	583.578	583.572	583.584	564.536	564.53	564.541	610.541	610.535	610.547
Cer(d18:1/18:0)	HMDB,JLR2010	medium	Ceramides	C36H71NO3	565.543	566.551	566.546	566.557	583.578	583.572	583.584	564.536	564.53	564.541	610.541	610.535	610.547
Uridine diphosphate glucose	HMDB	abundant	Pyrimidine Nucleotides	C15H24N2O17P2	566.055	567.063	567.057	567.069	584.089	584.084	584.095	565.047	565.042	565.053	611.053	611.047	611.059
DG( 32:1)	HMDB,JLR2010	abundant	Diradylglycerols	C35H66O5	566.491	567.499	567.493	567.504	584.525	584.52	584.531	565.483	565.478	565.489	611.489	611.483	611.495
LPC(22:6)	HMDB,JLR2010	abundant	Glycerophosphocholines	C30H50NO7P	567.332	568.34	568.335	568.346	585.367	585.361	585.373	566.325	566.319	566.33	612.33	612.324	612.336
Cer(d18:0/18:0)	HMDB,JLR2010	medium	Ceramides	C36H73NO3	567.559	568.567	568.561	568.573	585.593	585.588	585.599	566.551	566.546	566.557	612.557	612.551	612.563
Leukotriene F4	HMDB	low	Eicosanoids	C28H44N2O8S	568.282	569.29	569.284	569.295	586.316	586.31	586.322	567.274	567.268	567.28	613.279	613.273	613.286
DG( 32:0)	HMDB,JLR2010	abundant	Diradylglycerols	C35H68O5	568.507	569.514	569.509	569.52	586.541	586.535	586.547	567.499	567.493	567.504	613.504	613.498	613.51
LPC(22:5)	HMDB,JLR2010	abundant	Glycerophosphocholines	C30H52NO7P	569.348	570.356	570.35	570.362	587.382	587.377	587.388	568.34	568.335	568.346	614.346	614.34	614.352
LPC(22:4)	HMDB	medium	Glycerophosphocholines	C30H54NO7P	571.364	572.372	572.366	572.377	589.398	589.392	589.404	570.356	570.35	570.362	616.361	616.355	616.368
LPC(22:2)	HMDB	medium	Glycerophosphocholines	C30H58NO7P	575.395	576.403	576.397	576.409	593.429	593.424	593.435	574.387	574.382	574.393	620.393	620.387	620.399
LPC(22:1)	HMDB	medium	Glycerophosphocholines	C30H60NO7P	577.411	578.419	578.413	578.424	595.445	595.439	595.451	576.403	576.397	576.409	622.408	622.402	622.415
LPC(22:0)	HMDB	medium	Glycerophosphocholines	C30H62NO7P	579.426	580.434	580.428	580.44	597.461	597.455	597.467	578.419	578.413	578.424	624.424	624.418	624.43
Cer(d18:1/19:0)	JLR2010	medium	Ceramides	C37H73NO3	579.559	580.567	580.561	580.573	597.593	597.587	597.599	578.551	578.545	578.557	624.557	624.55	624.563
Bilirubin	HMDB	abundant	Tetrapyrroles and Derivatives	C33H36N4O6	584.263	585.271	585.265	585.277	602.298	602.292	602.304	583.256	583.25	583.261	629.261	629.255	629.267
DG( 34:4)	HMDB,JLR2010	medium	Diradylglycerols	C37H64O5	588.475	589.483	589.477	589.489	606.51	606.504	606.516	587.468	587.462	587.473	633.473	633.467	633.479
Cer(d18:2/20:1)	JLR2010	medium	Ceramides	C38H71NO3	589.543	590.551	590.545	590.557	607.578	607.572	607.584	588.536	588.53	588.541	634.541	634.535	634.547
DG( 34:3)	HMDB,JLR2010	abundant	Diradylglycerols	C37H66O5	590.491	591.499	591.493	591.505	608.525	608.519	608.531	589.483	589.477	589.489	635.489	635.482	635.495
Cer(d18:2/20:0)	JLR2010	medium	Ceramides	C38H73NO3	591.559	592.567	592.561	592.573	609.593	609.587	609.599	590.551	590.545	590.557	636.557	636.55	636.563
DG( 34:2)	HMDB,JLR2010	abundant	Diradylglycerols	C37H68O5	592.507	593.514	593.509	593.52	610.541	610.535	610.547	591.499	591.493	591.505	637.504	637.498	637.511
Cer(d18:1/20:0)	HMDB,JLR2010	medium	Ceramides	C38H75NO3	593.575	594.582	594.577	594.588	611.609	611.603	611.615	592.567	592.561	592.573	638.572	638.566	638.579
Cer(d16:1/22:0)	JLR2010	medium	Ceramides	C38H75NO3	593.575	594.582	594.577	594.588	611.609	611.603	611.615	592.567	592.561	592.573	638.572	638.566	638.579
DG( 34:1)	HMDB,JLR2010	abundant	Diradylglycerols	C37H70O5	594.522	595.53	595.524	595.536	612.557	612.551	612.563	593.514	593.509	593.52	639.52	639.514	639.526
CE(14:1)	HMDB,JLR2010	abundant	Cholesterol and derivatives	C41H70O2	594.538	595.545	595.539	595.551	612.572	612.566	612.578	593.53	593.524	593.536	639.535	639.529	639.542
Cer(d18:0/20:0)	HMDB,JLR2010	medium	Ceramides	C38H77NO3	595.59	596.598	596.592	596.604	613.625	613.619	613.631	594.582	594.577	594.588	640.588	640.582	640.594
DG( 34:0)	HMDB,JLR2010	abundant	Diradylglycerols	C37H72O5	596.538	597.546	597.54	597.552	614.572	614.566	614.578	595.53	595.524	595.536	641.536	641.529	641.542
CE(14:0)	HMDB,JLR2010	abundant	Cholesterol and derivatives	C41H72O2	596.553	597.561	597.555	597.567	614.588	614.581	614.594	595.545	595.539	595.551	641.551	641.544	641.557
LPC(24:1)	HMDB	medium	Glycerophosphocholines	C32H64NO7P	605.442	606.45	606.444	606.456	623.476	623.47	623.483	604.434	604.428	604.44	650.44	650.433	650.446
Cer(d18:2/21:0)	JLR2010	medium	Ceramides	C39H75NO3	605.575	606.582	606.576	606.589	623.609	623.603	623.615	604.567	604.561	604.573	650.572	650.566	650.579
LPC(24:0)	HMDB	medium	Glycerophosphocholines	C32H66NO7P	607.458	608.465	608.459	608.472	625.492	625.486	625.498	606.45	606.444	606.456	652.455	652.449	652.462
CE(15:1)	JLR2010	abundant	Cholesterol and derivatives	C42H72O2	608.553	609.561	609.555	609.567	626.588	626.581	626.594	607.545	607.539	607.551	653.551	653.544	653.557
CE(15:0)	JLR2010	abundant	Cholesterol and derivatives	C42H74O2	610.569	611.577	611.571	611.583	628.603	628.597	628.61	609.561	609.555	609.567	655.567	655.56	655.573
Oxidized glutathione	HMDB	abundant	Peptides	C20H32N6O12S2	612.152	613.16	613.154	613.166	630.186	630.18	630.193	611.144	611.138	611.15	657.15	657.143	657.156
DG( 36:5)	HMDB,JLR2010	medium	Diradylglycerols	C39H66O5	614.491	615.499	615.493	615.505	632.525	632.519	632.532	613.483	613.477	613.489	659.489	659.482	659.495
DG( 36:4)	HMDB,JLR2010	abundant	Diradylglycerols	C39H68O5	616.507	617.514	617.508	617.521	634.541	634.535	634.547	615.499	615.493	615.505	661.504	661.498	661.511
DG( 36:3)	HMDB,JLR2010	abundant	Diradylglycerols	C39H70O5	618.522	619.53	619.524	619.536	636.557	636.55	636.563	617.514	617.508	617.521	663.52	663.513	663.527
Cer(d18:2/22:0)	JLR2010	medium	Ceramides	C40H77NO3	619.59	620.598	620.592	620.604	637.625	637.618	637.631	618.582	618.576	618.589	664.588	664.581	664.595
DG( 36:2)	HMDB,JLR2010	abundant	Diradylglycerols	C39H72O5	620.538	621.546	621.54	621.552	638.572	638.566	638.579	619.53	619.524	619.536	665.536	665.529	665.542
CE(16:2)	JLR2010	abundant	Cholesterol and derivatives	C43H72O2	620.553	621.561	621.555	621.567	638.588	638.581	638.594	619.545	619.539	619.552	665.551	665.544	665.558
Cer(d18:1/22:0)	HMDB,JLR2010	medium	Ceramides	C40H79NO3	621.606	622.614	622.608	622.62	639.64	639.634	639.647	620.598	620.592	620.604	666.604	666.597	666.61
DG( 36:1)	HMDB,JLR2010	abundant	Diradylglycerols	C39H74O5	622.554	623.561	623.555	623.568	640.588	640.582	640.594	621.546	621.54	621.552	667.551	667.545	667.558
CE(16:1)	HMDB,JLR2010	abundant	Cholesterol and derivatives	C43H74O2	622.569	623.577	623.57	623.583	640.603	640.597	640.61	621.561	621.555	621.567	667.567	667.56	667.573
Cer(d18:0/22:0)	HMDB,JLR2010	medium	Ceramides	C40H81NO3	623.622	624.629	624.623	624.636	641.656	641.65	641.662	622.614	622.608	622.62	668.619	668.613	668.626
DG( 36:0)	HMDB,JLR2010	medium	Diradylglycerols	C39H76O5	624.569	625.577	625.571	625.583	642.604	642.597	642.61	623.561	623.555	623.568	669.567	669.56	669.574
CE(16:0)	HMDB,JLR2010	abundant	Cholesterol and derivatives	C43H76O2	624.584	625.592	625.586	625.599	642.619	642.612	642.625	623.577	623.57	623.583	669.582	669.575	669.589
11-trans-Leukotriene C4	HMDB,JLR2010	low	Eicosanoids	C30H47N3O9S	625.303	626.311	626.305	626.317	643.338	643.331	643.344	624.295	624.289	624.302	670.301	670.294	670.308
Leukotriene C4	HMDB,JLR2010	low	Eicosanoids	C30H47N3O9S	625.303	626.311	626.305	626.317	643.338	643.331	643.344	624.295	624.289	624.302	670.301	670.294	670.308
Cer(d18:2/23:1)	JLR2010	abundant	Ceramides	C41H77NO3	631.59	632.598	632.592	632.604	649.625	649.618	649.631	630.582	630.576	630.589	676.588	676.581	676.595
Cer(d18:2/23:0)	JLR2010	medium	Ceramides	C41H79NO3	633.606	634.614	634.607	634.62	651.64	651.634	651.647	632.598	632.592	632.604	678.604	678.597	678.61
Cer(d18:1/23:0)	HMDB,JLR2010	medium	Ceramides	C41H81NO3	635.622	636.629	636.623	636.636	653.656	653.649	653.663	634.614	634.607	634.62	680.619	680.612	680.626
CE(17:1)	JLR2010	abundant	Cholesterol and derivatives	C44H76O2	636.584	637.592	637.586	637.599	654.619	654.612	654.625	635.577	635.57	635.583	681.582	681.575	681.589
Heparan sulfate	HMDB	medium	Disaccharides	C14H23NO21S3	636.992	638	637.994	638.007	655.027	655.02	655.033	635.985	635.978	635.991	681.99	681.983	681.997
CE(17:0)	JLR2010	abundant	Cholesterol and derivatives	C44H78O2	638.6	639.608	639.602	639.614	656.635	656.628	656.641	637.592	637.586	637.599	683.598	683.591	683.605
DG( 38:6)	HMDB,JLR2010	abundant	Diradylglycerols	C41H68O5	640.507	641.514	641.508	641.521	658.541	658.534	658.548	639.499	639.492	639.505	685.504	685.497	685.511
DG( 38:5)	HMDB,JLR2010	abundant	Diradylglycerols	C41H70O5	642.522	643.53	643.524	643.537	660.557	660.55	660.563	641.514	641.508	641.521	687.52	687.513	687.527
Glucosylceramide (d18:1/12:0)	HMDB	abundant	Acidic glycosphingolipids	C36H69NO8	643.502	644.51	644.504	644.517	661.537	661.53	661.543	642.494	642.488	642.501	688.5	688.493	688.507
Cer(d18:2/24:2)	JLR2010	medium	Ceramides	C42H77NO3	643.59	644.598	644.592	644.605	661.625	661.618	661.631	642.582	642.576	642.589	688.588	688.581	688.595
DG( 38:4)	HMDB,JLR2010	medium	Diradylglycerols	C41H72O5	644.538	645.546	645.539	645.552	662.572	662.566	662.579	643.53	643.524	643.537	689.536	689.529	689.542
Cer(d18:2/24:1)	JLR2010	medium	Ceramides	C42H79NO3	645.606	646.614	646.607	646.62	663.64	663.634	663.647	644.598	644.592	644.605	690.604	690.597	690.611
PA(32:1)	JLR2010	medium	Glycerophosphates	C35H67O8P	646.457	647.465	647.459	647.472	664.492	664.485	664.498	645.45	645.443	645.456	691.455	691.448	691.462
DG( 38:3)	HMDB,JLR2010	medium	Diradylglycerols	C41H74O5	646.554	647.561	647.555	647.568	664.588	664.581	664.595	645.546	645.539	645.552	691.551	691.544	691.558
CE(18:3)	HMDB,JLR2010	abundant	Cholesterol and derivatives	C45H74O2	646.569	647.577	647.57	647.583	664.603	664.597	664.61	645.561	645.555	645.567	691.567	691.56	691.573
Cer(d18:1/24:1)	HMDB,JLR2010	abundant	Ceramides	C42H81NO3	647.622	648.629	648.623	648.636	665.656	665.649	665.663	646.614	646.607	646.62	692.619	692.612	692.626
PA(32:0)	HMDB,JLR2010	medium	Glycerophosphates	C35H69O8P	648.473	649.481	649.474	649.487	666.507	666.501	666.514	647.465	647.459	647.472	693.471	693.464	693.478
DG( 38:2)	HMDB,JLR2010	medium	Diradylglycerols	C41H76O5	648.569	649.577	649.571	649.584	666.604	666.597	666.61	647.561	647.555	647.568	693.567	693.56	693.574
CE(18:2)	HMDB,JLR2010	abundant	Cholesterol and derivatives	C45H76O2	648.584	649.592	649.586	649.599	666.619	666.612	666.626	647.577	647.57	647.583	693.582	693.575	693.589
Cer(d18:0/24:1)	HMDB,JLR2010	medium	Ceramides	C42H83NO3	649.637	650.645	650.639	650.652	667.672	667.665	667.678	648.629	648.623	648.636	694.635	694.628	694.642
Cer(d18:1/24:0)	HMDB,JLR2010	medium	Ceramides	C42H83NO3	649.637	650.645	650.639	650.652	667.672	667.665	667.678	648.629	648.623	648.636	694.635	694.628	694.642
DG( 38:1)	HMDB,JLR2010	medium	Diradylglycerols	C41H78O5	650.585	651.593	651.586	651.599	668.619	668.613	668.626	649.577	649.571	649.584	695.583	695.576	695.59
CE(18:1)	HMDB,JLR2010	abundant	Cholesterol and derivatives	C45H78O2	650.6	651.608	651.601	651.614	668.635	668.628	668.641	649.592	649.586	649.599	695.598	695.591	695.605
Cer(d18:0/24:0)	HMDB,JLR2010	abundant	Ceramides	C42H85NO3	651.653	652.661	652.654	652.667	669.687	669.681	669.694	650.645	650.639	650.652	696.651	696.644	696.658
DG( 38:0)	HMDB,JLR2010	medium	Diradylglycerols	C41H80O5	652.601	653.608	653.602	653.615	670.635	670.628	670.642	651.593	651.586	651.599	697.598	697.591	697.605
CE(18:0)	HMDB,JLR2010	abundant	Cholesterol and derivatives	C45H80O2	652.616	653.624	653.617	653.63	670.65	670.643	670.657	651.608	651.601	651.614	697.613	697.606	697.62
Coproporphyrin I	HMDB	medium	Tetrapyrroles and Derivatives	C36H38N4O8	654.269	655.277	655.27	655.283	672.303	672.297	672.31	653.261	653.255	653.268	699.267	699.26	699.274
Coproporphyrin III	HMDB	medium	Tetrapyrroles and Derivatives	C36H38N4O8	654.269	655.277	655.27	655.283	672.303	672.297	672.31	653.261	653.255	653.268	699.267	699.26	699.274
CMH(d18:0/13:0)	JLR2010	medium	Neutral glycosphingolipids	C37H73NO8	659.534	660.541	660.535	660.548	677.568	677.561	677.575	658.526	658.519	658.532	704.531	704.524	704.538
Myo-inositol hexakisphosphate	HMDB	medium	Cyclic Alcohols and Derivatives	C6H18O24P6	659.861	660.869	660.863	660.876	677.896	677.889	677.903	658.854	658.847	658.86	704.859	704.852	704.866
Coproporphyrinogen I	HMDB	medium	Tetrapyrroles and Derivatives	C36H44N4O8	660.316	661.324	661.317	661.33	678.35	678.343	678.357	659.308	659.301	659.315	705.314	705.306	705.321
SM(d18:0/13:0)	JLR2010	medium	Phosphosphingolipids	C36H75N2O6P	662.536	663.544	663.537	663.551	680.571	680.564	680.577	661.528	661.522	661.535	707.534	707.527	707.541
Cer(d18:1/25:0)	HMDB,JLR2010	medium	Ceramides	C43H85NO3	663.653	664.661	664.654	664.667	681.687	681.68	681.694	662.645	662.638	662.652	708.651	708.643	708.658
NAD	HMDB	abundant	Purine Nucleotides	C21H28N7O14P2	664.117	665.125	665.118	665.131	682.151	682.144	682.158	663.109	663.102	663.116	709.115	709.108	709.122
NADH	HMDB	abundant	Purine Nucleotides	C21H29N7O14P2	665.125	666.133	666.126	666.139	683.159	683.152	683.166	664.117	664.11	664.124	710.122	710.115	710.13
Glycogen	HMDB	abundant	Tetrasaccharides	C24H42O21	666.222	667.23	667.223	667.236	684.256	684.249	684.263	665.214	665.207	665.221	711.22	711.212	711.227
DG( 40:7)	HMDB,JLR2010	medium	Diradylglycerols	C43H70O5	666.522	667.53	667.523	667.537	684.557	684.55	684.564	665.514	665.508	665.521	711.52	711.513	711.527
DG( 40:6)	HMDB,JLR2010	medium	Diradylglycerols	C43H72O5	668.538	669.546	669.539	669.552	686.572	686.565	686.579	667.53	667.523	667.537	713.536	713.528	713.543
CMH(d18:2/14:0)	JLR2010	medium	Neutral glycosphingolipids	C38H71NO8	669.518	670.526	670.519	670.532	687.552	687.545	687.559	668.51	668.503	668.517	714.516	714.508	714.523
CE(20:5)	HMDB	abundant	Cholesterol and derivatives	C47H74O2	670.569	671.577	671.57	671.583	688.603	688.596	688.61	669.561	669.554	669.568	715.567	715.559	715.574
CMH(d18:1/14:0)(GlcCer(d18:1/14:0))	JLR2010	medium	Neutral glycosphingolipids	C38H73NO8	671.534	672.541	672.535	672.548	689.568	689.561	689.575	670.526	670.519	670.532	716.531	716.524	716.538
PA(34:2)	HMDB,JLR2010	medium	Glycerophosphates	C37H69O8P	672.473	673.481	673.474	673.488	690.507	690.5	690.514	671.465	671.458	671.472	717.471	717.463	717.478
SM(d18:2/14:0)	JLR2010	medium	Phosphosphingolipids	C37H73N2O6P	672.521	673.528	673.522	673.535	690.555	690.548	690.562	671.513	671.506	671.519	717.518	717.511	717.525
DG( 40:4)	HMDB,JLR2010	medium	Diradylglycerols	C43H76O5	672.569	673.577	673.57	673.584	690.604	690.597	690.611	671.561	671.555	671.568	717.567	717.56	717.574
CE(20:4)	HMDB,JLR2010	abundant	Cholesterol and derivatives	C47H76O2	672.584	673.592	673.586	673.599	690.619	690.612	690.626	671.577	671.57	671.583	717.582	717.575	717.589
CMH(d18:0/14:0)(GlcCer(d18:0/14:0))	JLR2010	medium	Neutral glycosphingolipids	C38H75NO8	673.549	674.557	674.55	674.564	691.584	691.577	691.591	672.541	672.535	672.548	718.547	718.54	718.554
PA(34:1)	HMDB,JLR2010	medium	Glycerophosphates	C37H71O8P	674.489	675.496	675.49	675.503	692.523	692.516	692.53	673.481	673.474	673.488	719.486	719.479	719.493
SM(d18:1/14:0)	HMDB,JLR2010	abundant	Phosphosphingolipids	C37H75N2O6P	674.536	675.544	675.537	675.551	692.571	692.564	692.578	673.528	673.522	673.535	719.534	719.527	719.541
SM(d16:1/16:0)	JLR2010	abundant	Phosphosphingolipids	C37H75N2O6P	674.536	675.544	675.537	675.551	692.571	692.564	692.578	673.528	673.522	673.535	719.534	719.527	719.541
CE(20:3)	HMDB,JLR2010	abundant	Cholesterol and derivatives	C47H78O2	674.6	675.608	675.601	675.615	692.635	692.628	692.641	673.592	673.586	673.599	719.598	719.591	719.605
Cer(d18:0/26:2)	JLR2010	medium	Ceramides	C44H85NO3	675.653	676.661	676.654	676.668	693.687	693.68	693.694	674.645	674.638	674.652	720.651	720.643	720.658
Cer(d18:1/26:1)	JLR2010	medium	Ceramides	C44H85NO3	675.653	676.661	676.654	676.668	693.687	693.68	693.694	674.645	674.638	674.652	720.651	720.643	720.658
PA(34:0)	JLR2010	medium	Glycerophosphates	C37H73O8P	676.504	677.512	677.505	677.519	694.539	694.532	694.546	675.496	675.49	675.503	721.502	721.495	721.509
SM(d18:0/14:0)	HMDB,JLR2010	abundant	Phosphosphingolipids	C37H77N2O6P	676.552	677.56	677.553	677.566	694.586	694.579	694.593	675.544	675.537	675.551	721.55	721.542	721.557
CE(20:2)	HMDB,JLR2010	abundant	Cholesterol and derivatives	C47H80O2	676.616	677.624	677.617	677.63	694.65	694.643	694.657	675.608	675.601	675.615	721.613	721.606	721.621
Cer(d18:0/26:1)	HMDB,JLR2010	medium	Ceramides	C44H87NO3	677.669	678.676	678.67	678.683	695.703	695.696	695.71	676.661	676.654	676.668	722.666	722.659	722.673
Cer(d18:1/26:0)	HMDB,JLR2010	medium	Ceramides	C44H87NO3	677.669	678.676	678.67	678.683	695.703	695.696	695.71	676.661	676.654	676.668	722.666	722.659	722.673
CE(20:1)	HMDB,JLR2010	abundant	Cholesterol and derivatives	C47H82O2	678.631	679.639	679.632	679.646	696.666	696.659	696.673	677.624	677.617	677.63	723.629	723.622	723.636
Cer(d18:0/26:0)	HMDB,JLR2010	medium	Ceramides	C44H89NO3	679.684	680.692	680.685	680.699	697.719	697.712	697.726	678.676	678.67	678.683	724.682	724.675	724.689
CE(20:0)	HMDB,JLR2010	abundant	Cholesterol and derivatives	C47H84O2	680.647	681.655	681.648	681.662	698.681	698.674	698.688	679.639	679.632	679.646	725.645	725.637	725.652
CMH(d18:2/15:0)	JLR2010	medium	Neutral glycosphingolipids	C39H73NO8	683.534	684.541	684.535	684.548	701.568	701.561	701.575	682.526	682.519	682.533	728.531	728.524	728.539
SM(d17:2/16:0)	JLR2010	medium	Phosphosphingolipids	C38H75N2O6P	686.536	687.544	687.537	687.551	704.571	704.564	704.578	685.528	685.522	685.535	731.534	731.527	731.541
SM(d18:2/15:0)	JLR2010	medium	Phosphosphingolipids	C38H75N2O6P	686.536	687.544	687.537	687.551	704.571	704.564	704.578	685.528	685.522	685.535	731.534	731.527	731.541
SM(d16:1/17:0)	JLR2010	abundant	Phosphosphingolipids	C38H77N2O6P	688.552	689.56	689.553	689.567	706.586	706.579	706.593	687.544	687.537	687.551	733.55	733.542	733.557
SM(d18:1/15:0)	JLR2010	medium	Phosphosphingolipids	C38H77N2O6P	688.552	689.56	689.553	689.567	706.586	706.579	706.593	687.544	687.537	687.551	733.55	733.542	733.557
PE(32:1)	JLR2010	medium	Glycerophosphoethanolamines	C37H72NO8P	689.5	690.507	690.5	690.514	707.534	707.527	707.541	688.492	688.485	688.499	734.497	734.49	734.505
SM(d18:0/15:0)	JLR2010	medium	Phosphosphingolipids	C38H79N2O6P	690.568	691.575	691.568	691.582	708.602	708.595	708.609	689.56	689.553	689.567	735.565	735.558	735.573
PA(36:4)	JLR2010	medium	Glycerophosphates	C39H69O8P	696.473	697.481	697.474	697.488	714.507	714.5	714.514	695.465	695.458	695.472	741.471	741.463	741.478
CE(22:6)	HMDB,JLR2010	abundant	Cholesterol and derivatives	C49H76O2	696.584	697.592	697.585	697.599	714.619	714.612	714.626	695.577	695.57	695.584	741.582	741.575	741.59
CMH(d18:2/16:0)(GlcCer(d18:2/16:0);GalCer(d18:2/16:0))	JLR2010	medium	Neutral glycosphingolipids	C40H75NO8	697.549	698.557	698.55	698.564	715.584	715.576	715.591	696.541	696.534	696.548	742.547	742.539	742.554
PA(36:3)	JLR2010	medium	Glycerophosphates	C39H71O8P	698.489	699.496	699.489	699.503	716.523	716.516	716.53	697.481	697.474	697.488	743.486	743.479	743.494
CE(22:5)	HMDB	abundant	Cholesterol and derivatives	C49H78O2	698.6	699.608	699.601	699.615	716.635	716.627	716.642	697.592	697.585	697.599	743.598	743.59	743.605
PE(34:2p)1	JLR2010	abundant	Glycerophosphoethanolamines	C39H74NO7P	699.52	700.528	700.521	700.535	717.555	717.547	717.562	698.512	698.505	698.519	744.518	744.51	744.525
CMH(d18:1/16:0)(GlcCer(d18:1/16:0);GalCer(d18:1/16:0))	JLR2010	medium	Neutral glycosphingolipids	C40H77NO8	699.565	700.573	700.566	700.58	717.599	717.592	717.606	698.557	698.55	698.564	744.563	744.555	744.57
PA(36:2)	HMDB,JLR2010	medium	Glycerophosphates	C39H73O8P	700.504	701.512	701.505	701.519	718.539	718.531	718.546	699.496	699.489	699.503	745.502	745.494	745.509
SM(d16:1/18:1)	JLR2010	medium	Phosphosphingolipids	C39H77N2O6P	700.552	701.56	701.553	701.567	718.586	718.579	718.593	699.544	699.537	699.551	745.55	745.542	745.557
SM(d18:1/16:1)	JLR2010	medium	Phosphosphingolipids	C39H77N2O6P	700.552	701.56	701.553	701.567	718.586	718.579	718.593	699.544	699.537	699.551	745.55	745.542	745.557
SM(d18:2/16:0)	JLR2010	medium	Phosphosphingolipids	C39H77N2O6P	700.552	701.56	701.553	701.567	718.586	718.579	718.593	699.544	699.537	699.551	745.55	745.542	745.557
PE(34:1p)1	JLR2010	abundant	Glycerophosphoethanolamines	C39H76NO7P	701.536	702.544	702.537	702.551	719.57	719.563	719.577	700.528	700.521	700.535	746.534	746.526	746.541
CMH(d18:0/16:0)(GlcCer(d18:0/16:0);GalCer(d18:0/16:0))	JLR2010	medium	Neutral glycosphingolipids	C40H79NO8	701.581	702.588	702.581	702.595	719.615	719.608	719.622	700.573	700.566	700.58	746.578	746.571	746.586
PA(36:1)	JLR2010	medium	Glycerophosphates	C39H75O8P	702.52	703.528	703.521	703.535	720.554	720.547	720.562	701.512	701.505	701.519	747.518	747.51	747.525
SM(d18:1/16:0)	HMDB,JLR2010	abundant	Phosphosphingolipids	C39H79N2O6P	702.568	703.575	703.568	703.582	720.602	720.595	720.609	701.56	701.553	701.567	747.565	747.558	747.573
SM(d16:1/18:0)	JLR2010	abundant	Phosphosphingolipids	C39H79N2O6P	702.568	703.575	703.568	703.582	720.602	720.595	720.609	701.56	701.553	701.567	747.565	747.558	747.573
PC(30:1)	JLR2010	abundant	Glycerophosphocholines	C38H74NO8P	703.515	704.523	704.516	704.53	721.55	721.542	721.557	702.507	702.5	702.514	748.513	748.505	748.52
PA(36:0)	JLR2010	medium	Glycerophosphates	C39H77O8P	704.536	705.543	705.536	705.55	722.57	722.563	722.577	703.528	703.521	703.535	749.533	749.526	749.541
SM(d18:0/16:0)	HMDB	abundant	Phosphosphingolipids	C39H81N2O6P	704.583	705.591	705.584	705.598	722.618	722.61	722.625	703.575	703.568	703.582	749.581	749.573	749.588
CE(22:2)	HMDB,JLR2010	medium	Cholesterol and derivatives	C49H84O2	704.647	705.655	705.648	705.662	722.681	722.674	722.689	703.639	703.632	703.646	749.645	749.637	749.652
CE(22:1)	HMDB,JLR2010	abundant	Cholesterol and derivatives	C49H86O2	706.663	707.671	707.663	707.678	724.697	724.69	724.704	705.655	705.648	705.662	751.66	751.653	751.668
CE(22:0)	HMDB,JLR2010	abundant	Cholesterol and derivatives	C49H88O2	708.678	709.686	709.679	709.693	726.713	726.706	726.72	707.671	707.663	707.678	753.676	753.669	753.684
CMH(d18:1/17:0)	JLR2010	medium	Neutral glycosphingolipids	C41H79NO8	713.581	714.588	714.581	714.596	731.615	731.608	731.622	712.573	712.566	712.58	758.578	758.571	758.586
PE(34:2)	JLR2010	abundant	Glycerophosphoethanolamines	C39H74NO8P	715.515	716.523	716.516	716.53	733.55	733.542	733.557	714.507	714.5	714.514	760.513	760.505	760.52
CMH(d18:0/17:0)	JLR2010	medium	Neutral glycosphingolipids	C41H81NO8	715.596	716.604	716.597	716.611	733.631	733.623	733.638	714.588	714.581	714.596	760.594	760.586	760.601
SM(d17:1/18:0)	JLR2010	abundant	Phosphosphingolipids	C40H81N2O6P	716.583	717.591	717.584	717.598	734.618	734.61	734.625	715.575	715.568	715.583	761.581	761.573	761.588
SM(d18:1/17:0)	JLR2010	abundant	Phosphosphingolipids	C40H81N2O6P	716.583	717.591	717.584	717.598	734.618	734.61	734.625	715.575	715.568	715.583	761.581	761.573	761.588
SM(d19:1/16:0)	JLR2010	abundant	Phosphosphingolipids	C40H81N2O6P	716.583	717.591	717.584	717.598	734.618	734.61	734.625	715.575	715.568	715.583	761.581	761.573	761.588
PE(34:1)	JLR2010	abundant	Glycerophosphoethanolamines	C39H76NO8P	717.531	718.539	718.531	718.546	735.565	735.558	735.573	716.523	716.516	716.53	762.528	762.521	762.536
SM(d18:0/17:0)	JLR2010	abundant	Phosphosphingolipids	C40H83N2O6P	718.599	719.607	719.599	719.614	736.633	736.626	736.641	717.591	717.584	717.598	763.596	763.589	763.604
PE(34:0)	JLR2010	medium	Glycerophosphoethanolamines	C39H78NO8P	719.546	720.554	720.547	720.562	737.581	737.573	737.588	718.539	718.531	718.546	764.544	764.536	764.552
PA(38:6)	JLR2010	medium	Glycerophosphates	C41H69O8P	720.473	721.481	721.474	721.488	738.507	738.5	738.515	719.465	719.458	719.472	765.471	765.463	765.478
PA(38:5)	JLR2010	medium	Glycerophosphates	C41H71O8P	722.489	723.496	723.489	723.504	740.523	740.516	740.53	721.481	721.474	721.488	767.486	767.479	767.494
PE(36:5e)/PE(36:4p)1	JLR2010	abundant	Glycerophosphoethanolamines	C41H74NO7P	723.52	724.528	724.521	724.535	741.555	741.547	741.562	722.512	722.505	722.52	768.518	768.51	768.526
CMH(d18:2/18:1)	JLR2010	medium	Neutral glycosphingolipids	C42H77NO8	723.565	724.573	724.565	724.58	741.599	741.592	741.607	722.557	722.55	722.564	768.563	768.555	768.57
PA(38:4)	JLR2010	medium	Glycerophosphates	C41H73O8P	724.504	725.512	725.505	725.519	742.539	742.531	742.546	723.496	723.489	723.504	769.502	769.494	769.51
PE(36:4e)/PE(36:3p)1	JLR2010	abundant	Glycerophosphoethanolamines	C41H76NO7P	725.536	726.544	726.536	726.551	743.57	743.563	743.578	724.528	724.521	724.535	770.534	770.526	770.541
CMH(d18:1/18:1)(GlcCer(d18:1/18:1(9Z)))	JLR2010	medium	Neutral glycosphingolipids	C42H79NO8	725.581	726.588	726.581	726.596	743.615	743.607	743.622	724.573	724.565	724.58	770.578	770.57	770.586
PA(38:3)	JLR2010	medium	Glycerophosphates	C41H75O8P	726.52	727.528	727.52	727.535	744.554	744.547	744.562	725.512	725.505	725.519	771.518	771.51	771.525
SM(d18:2/18:1)	JLR2010	abundant	Phosphosphingolipids	C41H79N2O6P	726.568	727.575	727.568	727.583	744.602	744.594	744.609	725.56	725.552	725.567	771.565	771.557	771.573
PE(36:3e)/PE(36:2p)1	JLR2010	abundant	Glycerophosphoethanolamines	C41H78NO7P	727.552	728.559	728.552	728.567	745.586	745.578	745.593	726.544	726.536	726.551	772.549	772.541	772.557
CMH(d18:0/18:1)(GlcCer(d18:0/18:1))	JLR2010	low	Neutral glycosphingolipids	C42H81NO8	727.596	728.604	728.597	728.611	745.631	745.623	745.638	726.588	726.581	726.596	772.594	772.586	772.602
CMH(d18:1/18:0)(GlcCer(d18:1/18:0);GalCer(d18:1/18:0))	JLR2010	medium	Neutral glycosphingolipids	C42H81NO8	727.596	728.604	728.597	728.611	745.631	745.623	745.638	726.588	726.581	726.596	772.594	772.586	772.602
PA(38:2)	JLR2010	medium	Glycerophosphates	C41H77O8P	728.536	729.543	729.536	729.551	746.57	746.562	746.577	727.528	727.52	727.535	773.533	773.525	773.541
SM(d18:1/18:1)	HMDB,JLR2010	abundant	Phosphosphingolipids	C41H81N2O6P	728.583	729.591	729.584	729.598	746.618	746.61	746.625	727.575	727.568	727.583	773.581	773.573	773.589
SM(d16:1/20:1)	JLR2010	medium	Phosphosphingolipids	C41H81N2O6P	728.583	729.591	729.584	729.598	746.618	746.61	746.625	727.575	727.568	727.583	773.581	773.573	773.589
SM(d18:0/18:2)	JLR2010	medium	Phosphosphingolipids	C41H81N2O6P	728.583	729.591	729.584	729.598	746.618	746.61	746.625	727.575	727.568	727.583	773.581	773.573	773.589
SM(d18:2/18:0)	JLR2010	abundant	Phosphosphingolipids	C41H81N2O6P	728.583	729.591	729.584	729.598	746.618	746.61	746.625	727.575	727.568	727.583	773.581	773.573	773.589
SM(d19:1/17:1)	JLR2010	medium	Phosphosphingolipids	C41H81N2O6P	728.583	729.591	729.584	729.598	746.618	746.61	746.625	727.575	727.568	727.583	773.581	773.573	773.589
SM(d20:2/16:0)	JLR2010	medium	Phosphosphingolipids	C41H81N2O6P	728.583	729.591	729.584	729.598	746.618	746.61	746.625	727.575	727.568	727.583	773.581	773.573	773.589
PC(32:2)	JLR2010	abundant	Glycerophosphocholines	C40H76NO8P	729.531	730.539	730.531	730.546	747.565	747.558	747.573	728.523	728.516	728.53	774.528	774.521	774.536
PE(36:2e)/PE(36:1p)1	JLR2010	abundant	Glycerophosphoethanolamines	C41H80NO7P	729.567	730.575	730.568	730.582	747.602	747.594	747.609	728.559	728.552	728.567	774.565	774.557	774.573
CMH(d18:0/18:0)(GlcCer(d18:0/18:0))	JLR2010	low	Neutral glycosphingolipids	C42H83NO8	729.612	730.62	730.612	730.627	747.646	747.639	747.654	728.604	728.597	728.611	774.609	774.602	774.617
SM(d18:1/18:0)	HMDB,JLR2010	abundant	Phosphosphingolipids	C41H83N2O6P	730.599	731.607	731.599	731.614	748.633	748.626	748.641	729.591	729.584	729.598	775.596	775.589	775.604
SM(d16:1/20:0)	JLR2010	abundant	Phosphosphingolipids	C41H83N2O6P	730.599	731.607	731.599	731.614	748.633	748.626	748.641	729.591	729.584	729.598	775.596	775.589	775.604
SM(d18:0/18:1)	JLR2010	abundant	Phosphosphingolipids	C41H83N2O6P	730.599	731.607	731.599	731.614	748.633	748.626	748.641	729.591	729.584	729.598	775.596	775.589	775.604
PC(32:1)	JLR2010	abundant	Glycerophosphocholines	C40H78NO8P	731.546	732.554	732.547	732.562	749.581	749.573	749.588	730.539	730.531	730.546	776.544	776.536	776.552
SM(d18:0/18:0)	HMDB,JLR2010	abundant	Phosphosphingolipids	C41H85N2O6P	732.614	733.622	733.615	733.63	750.649	750.641	750.656	731.607	731.599	731.614	777.612	777.604	777.62
SM(d16:0/20:0)	JLR2010	medium	Phosphosphingolipids	C41H85N2O6P	732.614	733.622	733.615	733.63	750.649	750.641	750.656	731.607	731.599	731.614	777.612	777.604	777.62
SM(d19:0/17:0)	JLR2010	abundant	Phosphosphingolipids	C41H85N2O6P	732.614	733.622	733.615	733.63	750.649	750.641	750.656	731.607	731.599	731.614	777.612	777.604	777.62
PS(32:1)	HMDB,JLR2010	medium	Glycerophosphoserines	C38H72NO10P	733.489	734.497	734.49	734.505	751.524	751.516	751.531	732.482	732.474	732.489	778.487	778.479	778.495
PC(32:0)	HMDB,JLR2010	abundant	Glycerophosphocholines	C40H80NO8P	733.562	734.57	734.563	734.577	751.596	751.589	751.604	732.554	732.547	732.562	778.56	778.552	778.568
CE(24:0)	HMDB	medium	Cholesterol and derivatives	C51H92O2	736.71	737.718	737.71	737.725	754.744	754.737	754.752	735.702	735.695	735.709	781.707	781.7	781.715
PE(36:5)	JLR2010	abundant	Glycerophosphoethanolamines	C41H72NO8P	737.5	738.507	738.5	738.515	755.534	755.526	755.541	736.492	736.484	736.499	782.497	782.489	782.505
PE(36:4)	JLR2010	abundant	Glycerophosphoethanolamines	C41H74NO8P	739.515	740.523	740.516	740.53	757.55	757.542	757.557	738.507	738.5	738.515	784.513	784.505	784.521
PE(36:3)	JLR2010	abundant	Glycerophosphoethanolamines	C41H76NO8P	741.531	742.539	742.531	742.546	759.565	759.558	759.573	740.523	740.516	740.53	786.528	786.521	786.536
CMH(d18:1/19:0)	JLR2010	medium	Neutral glycosphingolipids	C43H83NO8	741.612	742.62	742.612	742.627	759.646	759.639	759.654	740.604	740.597	740.611	786.609	786.602	786.617
PE(36:2)	JLR2010	abundant	Glycerophosphoethanolamines	C41H78NO8P	743.546	744.554	744.547	744.562	761.581	761.573	761.588	742.539	742.531	742.546	788.544	788.536	788.552
PC(34:2e)	JLR2010	abundant	Glycerophosphocholines	C42H82NO7P	743.583	744.591	744.583	744.598	761.617	761.61	761.625	742.575	742.568	742.582	788.581	788.573	788.588
SM(d18:1/19:0)	JLR2010	medium	Phosphosphingolipids	C42H85N2O6P	744.614	745.622	745.615	745.63	762.649	762.641	762.656	743.607	743.599	743.614	789.612	789.604	789.62
SM(d19:1/18:0)	JLR2010	medium	Phosphosphingolipids	C42H85N2O6P	744.614	745.622	745.615	745.63	762.649	762.641	762.656	743.607	743.599	743.614	789.612	789.604	789.62
NADPH	HMDB	abundant	Purine Nucleotides	C21H30N7O17P3	745.091	746.099	746.091	746.106	763.125	763.118	763.133	744.083	744.076	744.091	790.089	790.081	790.097
PE(36:1)	JLR2010	abundant	Glycerophosphoethanolamines	C41H80NO8P	745.562	746.57	746.562	746.577	763.596	763.589	763.604	744.554	744.547	744.562	790.56	790.552	790.568
PC(34:1e)	JLR2010	abundant	Glycerophosphocholines	C42H84NO7P	745.599	746.606	746.599	746.614	763.633	763.625	763.641	744.591	744.583	744.598	790.596	790.588	790.604
PG(34:2)	HMDB,JLR2010	medium	Glycerophosphoglycerols	C40H75O10P	746.51	747.518	747.51	747.525	764.544	764.536	764.552	745.502	745.494	745.509	791.507	791.499	791.515
PE(36:0)	JLR2010	abundant	Glycerophosphoethanolamines	C41H82NO8P	747.578	748.586	748.578	748.593	765.612	765.604	765.62	746.57	746.562	746.577	792.575	792.568	792.583
PG(34:1)	HMDB,JLR2010	medium	Glycerophosphoglycerols	C40H77O10P	748.525	749.533	749.526	749.541	766.56	766.552	766.567	747.518	747.51	747.525	793.523	793.515	793.531
PE(38:6e)/PE(38:5p)1	JLR2010	abundant	Glycerophosphoethanolamines	C43H76NO7P	749.536	750.544	750.536	750.551	767.57	767.563	767.578	748.528	748.521	748.536	794.534	794.526	794.542
PE(38:5e)/PE(38:4p)1	JLR2010	abundant	Glycerophosphoethanolamines	C43H78NO7P	751.552	752.559	752.552	752.567	769.586	769.578	769.594	750.544	750.536	750.551	796.549	796.541	796.557
CMH(d18:2/20:1)(GlcCer(d18:2/20:1);GalCer(d18:2/20:1))	JLR2010	medium	Neutral glycosphingolipids	C44H81NO8	751.596	752.604	752.596	752.612	769.631	769.623	769.638	750.588	750.581	750.596	796.594	796.586	796.602
CMH(d18:2/20:0)(GlcCer(d18:2/20:0);GalCer(d18:2/20:0))	JLR2010	medium	Neutral glycosphingolipids	C44H83NO8	753.612	754.62	754.612	754.627	771.646	771.638	771.654	752.604	752.596	752.612	798.609	798.602	798.617
SM(d16:1/22:2)	JLR2010	medium	Phosphosphingolipids	C43H83N2O6P	754.599	755.607	755.599	755.614	772.633	772.625	772.641	753.591	753.583	753.599	799.596	799.589	799.604
SM(d18:1/20:2)	JLR2010	medium	Phosphosphingolipids	C43H83N2O6P	754.599	755.607	755.599	755.614	772.633	772.625	772.641	753.591	753.583	753.599	799.596	799.589	799.604
SM(d18:2/20:1)	JLR2010	medium	Phosphosphingolipids	C43H83N2O6P	754.599	755.607	755.599	755.614	772.633	772.625	772.641	753.591	753.583	753.599	799.596	799.589	799.604
PC(34:3)	JLR2010	abundant	Glycerophosphocholines	C42H78NO8P	755.546	756.554	756.547	756.562	773.581	773.573	773.589	754.539	754.531	754.546	800.544	800.536	800.552
CMH(d16:1/22:0)(GlcCer(d16:1/22:0);GalCer(d16:1/22:0))	JLR2010	medium	Neutral glycosphingolipids	C44H85NO8	755.627	756.635	756.628	756.643	773.662	773.654	773.67	754.62	754.612	754.627	800.625	800.617	800.633
CMH(d18:1/20:0)(GlcCer(d18:1/20:0);GalCer(d18:1/20:0))	JLR2010	medium	Neutral glycosphingolipids	C44H85NO8	755.627	756.635	756.628	756.643	773.662	773.654	773.67	754.62	754.612	754.627	800.625	800.617	800.633
SM(d16:1/22:1)	JLR2010	medium	Phosphosphingolipids	C43H85N2O6P	756.614	757.622	757.615	757.63	774.649	774.641	774.657	755.607	755.599	755.614	801.612	801.604	801.62
SM(d17:2/21:0)	JLR2010	medium	Phosphosphingolipids	C43H85N2O6P	756.614	757.622	757.615	757.63	774.649	774.641	774.657	755.607	755.599	755.614	801.612	801.604	801.62
SM(d18:1/20:1)	JLR2010	medium	Phosphosphingolipids	C43H85N2O6P	756.614	757.622	757.615	757.63	774.649	774.641	774.657	755.607	755.599	755.614	801.612	801.604	801.62
SM(d18:2/20:0)	JLR2010	abundant	Phosphosphingolipids	C43H85N2O6P	756.614	757.622	757.615	757.63	774.649	774.641	774.657	755.607	755.599	755.614	801.612	801.604	801.62
PC(34:2)	JLR2010	abundant	Glycerophosphocholines	C42H80NO8P	757.562	758.57	758.562	758.578	775.596	775.589	775.604	756.554	756.547	756.562	802.56	802.552	802.568
CMH(d18:0/20:0)(GlcCer(d18:0/20:0);GalCer(d18:0/20:0))	JLR2010	medium	Neutral glycosphingolipids	C44H87NO8	757.643	758.651	758.643	758.659	775.678	775.67	775.685	756.635	756.628	756.643	802.641	802.633	802.649
SM(d18:1/20:0)	HMDB,JLR2010	abundant	Phosphosphingolipids	C43H87N2O6P	758.63	759.638	759.63	759.646	776.665	776.657	776.672	757.622	757.615	757.63	803.628	803.62	803.636
SM(d16:1/22:0)	JLR2010	abundant	Phosphosphingolipids	C43H87N2O6P	758.63	759.638	759.63	759.646	776.665	776.657	776.672	757.622	757.615	757.63	803.628	803.62	803.636
PS(34:2)	HMDB,JLR2010	medium	Glycerophosphoserines	C40H74NO10P	759.505	760.513	760.505	760.52	777.539	777.532	777.547	758.497	758.49	758.505	804.503	804.495	804.511
PC(34:1)	JLR2010	abundant	Glycerophosphocholines	C42H82NO8P	759.578	760.586	760.578	760.593	777.612	777.604	777.62	758.57	758.562	758.578	804.575	804.567	804.583
SM(d18:0/20:0)	HMDB,JLR2010	abundant	Phosphosphingolipids	C43H89N2O6P	760.646	761.654	761.646	761.661	778.68	778.672	778.688	759.638	759.63	759.646	805.643	805.635	805.652
SM(d16:0/22:0)	JLR2010	abundant	Phosphosphingolipids	C43H89N2O6P	760.646	761.654	761.646	761.661	778.68	778.672	778.688	759.638	759.63	759.646	805.643	805.635	805.652
PS(34:1)	HMDB,JLR2010	medium	Glycerophosphoserines	C40H76NO10P	761.521	762.528	762.521	762.536	779.555	779.547	779.563	760.513	760.505	760.52	806.518	806.51	806.526
PC(34:0)	JLR2010	abundant	Glycerophosphocholines	C42H84NO8P	761.593	762.601	762.594	762.609	779.628	779.62	779.636	760.586	760.578	760.593	806.591	806.583	806.599
PE(38:6)	JLR2010	abundant	Glycerophosphoethanolamines	C43H74NO8P	763.515	764.523	764.515	764.531	781.55	781.542	781.557	762.507	762.5	762.515	808.513	808.505	808.521
PS(34:0)	HMDB,JLR2010	medium	Glycerophosphoserines	C40H78NO10P	763.536	764.544	764.536	764.552	781.571	781.563	781.578	762.528	762.521	762.536	808.534	808.526	808.542
PE(38:5)	JLR2010	abundant	Glycerophosphoethanolamines	C43H76NO8P	765.531	766.539	766.531	766.546	783.565	783.557	783.573	764.523	764.515	764.531	810.528	810.52	810.537
PE(38:4)	JLR2010	abundant	Glycerophosphoethanolamines	C43H78NO8P	767.546	768.554	768.547	768.562	785.581	785.573	785.589	766.539	766.531	766.546	812.544	812.536	812.552
PC(36:4e)/PC(36:3p)1	JLR2010	abundant	Glycerophosphocholines	C44H82NO7P	767.583	768.591	768.583	768.598	785.617	785.609	785.625	766.575	766.567	766.583	812.581	812.572	812.589
CMH(d18:2/21:0)(GlcCer(d18:2/21:0);GalCer(d18:2/21:0))	JLR2010	medium	Neutral glycosphingolipids	C45H85NO8	767.627	768.635	768.628	768.643	785.662	785.654	785.67	766.62	766.612	766.627	812.625	812.617	812.633
PG(36:5)	HMDB,JLR2010	medium	Glycerophosphoglycerols	C42H73O10P	768.494	769.502	769.494	769.51	786.528	786.521	786.536	767.486	767.479	767.494	813.492	813.484	813.5
PE(38:3)	JLR2010	abundant	Glycerophosphoethanolamines	C43H80NO8P	769.562	770.57	770.562	770.578	787.596	787.589	787.604	768.554	768.547	768.562	814.56	814.552	814.568
PG(36:4)	HMDB,JLR2010	medium	Glycerophosphoglycerols	C42H75O10P	770.51	771.518	771.51	771.525	788.544	788.536	788.552	769.502	769.494	769.51	815.507	815.499	815.516
SM(d16:2/23:0)	JLR2010	medium	Phosphosphingolipids	C44H87N2O6P	770.63	771.638	771.63	771.646	788.665	788.657	788.672	769.622	769.615	769.63	815.628	815.62	815.636
SM(d18:2/21:0)	JLR2010	medium	Phosphosphingolipids	C44H87N2O6P	770.63	771.638	771.63	771.646	788.665	788.657	788.672	769.622	769.615	769.63	815.628	815.62	815.636
PE(38:2)	JLR2010	medium	Glycerophosphoethanolamines	C43H82NO8P	771.578	772.586	772.578	772.593	789.612	789.604	789.62	770.57	770.562	770.578	816.575	816.567	816.584
PC(36:2e)/PC(36:1p)	JLR2010	abundant	Glycerophosphocholines	C44H86NO7P	771.614	772.622	772.614	772.63	789.649	789.641	789.656	770.606	770.599	770.614	816.612	816.604	816.62
PG(36:3)	HMDB,JLR2010	medium	Glycerophosphoglycerols	C42H77O10P	772.525	773.533	773.525	773.541	790.56	790.552	790.568	771.518	771.51	771.525	817.523	817.515	817.531
SM(d16:1/23:0)	JLR2010	abundant	Phosphosphingolipids	C44H89N2O6P	772.646	773.654	773.646	773.661	790.68	790.672	790.688	771.638	771.63	771.646	817.643	817.635	817.652
SM(d17:1/22:0)	JLR2010	abundant	Phosphosphingolipids	C44H89N2O6P	772.646	773.654	773.646	773.661	790.68	790.672	790.688	771.638	771.63	771.646	817.643	817.635	817.652
SM(d18:1/21:0)	JLR2010	medium	Phosphosphingolipids	C44H89N2O6P	772.646	773.654	773.646	773.661	790.68	790.672	790.688	771.638	771.63	771.646	817.643	817.635	817.652
SM(d19:1/20:0)	JLR2010	medium	Phosphosphingolipids	C44H89N2O6P	772.646	773.654	773.646	773.661	790.68	790.672	790.688	771.638	771.63	771.646	817.643	817.635	817.652
SM(d20:1/19:0)	JLR2010	medium	Phosphosphingolipids	C44H89N2O6P	772.646	773.654	773.646	773.661	790.68	790.672	790.688	771.638	771.63	771.646	817.643	817.635	817.652
PE(38:1)	JLR2010	abundant	Glycerophosphoethanolamines	C43H84NO8P	773.593	774.601	774.594	774.609	791.628	791.62	791.636	772.586	772.578	772.593	818.591	818.583	818.599
PC(36:1e)/PC(36:0p)	JLR2010	abundant	Glycerophosphocholines	C44H88NO7P	773.63	774.638	774.63	774.645	791.664	791.656	791.672	772.622	772.614	772.63	818.627	818.619	818.636
PG(36:2)	HMDB,JLR2010	medium	Glycerophosphoglycerols	C42H79O10P	774.541	775.549	775.541	775.557	792.575	792.568	792.583	773.533	773.525	773.541	819.539	819.531	819.547
PE(40:7e)1	JLR2010	abundant	Glycerophosphoethanolamines	C45H78NO7P	775.552	776.559	776.552	776.567	793.586	793.578	793.594	774.544	774.536	774.551	820.549	820.541	820.557
Hyaluronan	HMDB	medium	Tetrasaccharides	C28H44N2O23	776.233	777.241	777.234	777.249	794.268	794.26	794.276	775.226	775.218	775.233	821.231	821.223	821.239
PG(36:1)	HMDB,JLR2010	abundant	Glycerophosphoglycerols	C42H81O10P	776.557	777.565	777.557	777.572	794.591	794.583	794.599	775.549	775.541	775.557	821.554	821.546	821.563
Thyroxine	HMDB	low	Amino Acids and Derivatives	C15H11I4NO4	776.687	777.695	777.687	777.702	794.721	794.713	794.729	775.679	775.671	775.687	821.684	821.676	821.693
PE(40:6e)1	JLR2010	abundant	Glycerophosphoethanolamines	C45H80NO7P	777.567	778.575	778.567	778.583	795.602	795.594	795.61	776.559	776.552	776.567	822.565	822.557	822.573
PC(36:5)	JLR2010	abundant	Glycerophosphocholines	C44H78NO8P	779.546	780.554	780.546	780.562	797.581	797.573	797.589	778.539	778.531	778.546	824.544	824.536	824.552
PE(40:5e)	JLR2010	abundant	Glycerophosphoethanolamines	C45H82NO7P	779.583	780.591	780.583	780.598	797.617	797.609	797.625	778.575	778.567	778.583	824.581	824.572	824.589
PC(36:4)	JLR2010	abundant	Glycerophosphocholines	C44H80NO8P	781.562	782.57	782.562	782.578	799.596	799.589	799.604	780.554	780.546	780.562	826.56	826.552	826.568
CMH(d18:2/22:0)(GlcCer(d18:2/22:0);GalCer(d18:2/22:0))	JLR2010	medium	Neutral glycosphingolipids	C46H87NO8	781.643	782.651	782.643	782.659	799.678	799.67	799.686	780.635	780.628	780.643	826.641	826.633	826.649
SM(d16:1/24:2)	JLR2010	medium	Phosphosphingolipids	C45H87N2O6P	782.63	783.638	783.63	783.646	800.665	800.657	800.673	781.622	781.615	781.63	827.628	827.62	827.636
SM(d18:1/22:2)	JLR2010	medium	Phosphosphingolipids	C45H87N2O6P	782.63	783.638	783.63	783.646	800.665	800.657	800.673	781.622	781.615	781.63	827.628	827.62	827.636
SM(d18:2/22:1)	JLR2010	medium	Phosphosphingolipids	C45H87N2O6P	782.63	783.638	783.63	783.646	800.665	800.657	800.673	781.622	781.615	781.63	827.628	827.62	827.636
PS(36:4)	HMDB,JLR2010	medium	Glycerophosphoserines	C42H74NO10P	783.505	784.513	784.505	784.521	801.539	801.531	801.547	782.497	782.489	782.505	828.503	828.494	828.511
PC(36:3)	JLR2010	abundant	Glycerophosphocholines	C44H82NO8P	783.578	784.586	784.578	784.593	801.612	801.604	801.62	782.57	782.562	782.578	828.575	828.567	828.584
CMH(d18:1/22:0)(GlcCer(d18:1/22:0);GalCer(d18:1/22:0))	JLR2010	medium	Neutral glycosphingolipids	C46H89NO8	783.659	784.667	784.659	784.674	801.693	801.685	801.701	782.651	782.643	782.659	828.656	828.648	828.665
SM(d16:1/24:1)	HMDB,JLR2010	abundant	Phosphosphingolipids	C45H89N2O6P	784.646	785.654	785.646	785.661	802.68	802.672	802.688	783.638	783.63	783.646	829.643	829.635	829.652
SM(d18:1/22:1)	HMDB,JLR2010	abundant	Phosphosphingolipids	C45H89N2O6P	784.646	785.654	785.646	785.661	802.68	802.672	802.688	783.638	783.63	783.646	829.643	829.635	829.652
SM(d18:2/22:0)	JLR2010	abundant	Phosphosphingolipids	C45H89N2O6P	784.646	785.654	785.646	785.661	802.68	802.672	802.688	783.638	783.63	783.646	829.643	829.635	829.652
FAD	HMDB	medium	Flavin Nucleotides	C27H33N9O15P2	785.157	786.165	786.157	786.173	803.192	803.183	803.2	784.149	784.141	784.157	830.155	830.146	830.163
PS(36:3)	HMDB,JLR2010	medium	Glycerophosphoserines	C42H76NO10P	785.521	786.528	786.521	786.536	803.555	803.547	803.563	784.513	784.505	784.521	830.518	830.51	830.527
PC(36:2)	JLR2010	abundant	Glycerophosphocholines	C44H84NO8P	785.593	786.601	786.593	786.609	803.628	803.62	803.636	784.586	784.578	784.593	830.591	830.583	830.599
CMH(d18:0/22:0)(GlcCer(d18:0/22:0);GalCer(d18:0/22:0))	JLR2010	medium	Neutral glycosphingolipids	C46H91NO8	785.674	786.682	786.674	786.69	803.709	803.701	803.717	784.667	784.659	784.674	830.672	830.664	830.68
SM(d18:1/22:0)	HMDB,JLR2010	abundant	Phosphosphingolipids	C45H91N2O6P	786.661	787.669	787.661	787.677	804.696	804.688	804.704	785.654	785.646	785.661	831.659	831.651	831.667
SM(d16:1/24:0)	JLR2010	abundant	Phosphosphingolipids	C45H91N2O6P	786.661	787.669	787.661	787.677	804.696	804.688	804.704	785.654	785.646	785.661	831.659	831.651	831.667
PS(36:2)	HMDB,JLR2010	medium	Glycerophosphoserines	C42H78NO10P	787.536	788.544	788.536	788.552	805.571	805.563	805.579	786.528	786.521	786.536	832.534	832.526	832.542
PC(36:1)	JLR2010	abundant	Glycerophosphocholines	C44H86NO8P	787.609	788.617	788.609	788.625	805.643	805.635	805.652	786.601	786.593	786.609	832.607	832.598	832.615
SM(d18:0/22:0)	HMDB,JLR2010	abundant	Phosphosphingolipids	C45H93N2O6P	788.677	789.685	789.677	789.693	806.711	806.703	806.72	787.669	787.661	787.677	833.675	833.666	833.683
PE(40:7)	JLR2010	abundant	Glycerophosphoethanolamines	C45H76NO8P	789.531	790.539	790.531	790.547	807.565	807.557	807.573	788.523	788.515	788.531	834.528	834.52	834.537
PS(36:1)	HMDB,JLR2010	medium	Glycerophosphoserines	C42H80NO10P	789.552	790.56	790.552	790.568	807.586	807.578	807.594	788.544	788.536	788.552	834.55	834.541	834.558
PC(36:0)	JLR2010	abundant	Glycerophosphocholines	C44H88NO8P	789.625	790.633	790.625	790.64	807.659	807.651	807.667	788.617	788.609	788.625	834.622	834.614	834.631
PE(40:6)	JLR2010	abundant	Glycerophosphoethanolamines	C45H78NO8P	791.546	792.554	792.546	792.562	809.581	809.573	809.589	790.539	790.531	790.547	836.544	836.536	836.552
PS(36:0)	HMDB,JLR2010	abundant	Glycerophosphoserines	C42H82NO10P	791.568	792.575	792.568	792.583	809.602	809.594	809.61	790.56	790.552	790.568	836.565	836.557	836.574
PE(40:5)	JLR2010	abundant	Glycerophosphoethanolamines	C45H80NO8P	793.562	794.57	794.562	794.578	811.596	811.588	811.605	792.554	792.546	792.562	838.56	838.551	838.568
PC(38:5e)/PC(38:4p)	JLR2010	abundant	Glycerophosphocholines	C46H84NO7P	793.599	794.606	794.598	794.614	811.633	811.625	811.641	792.591	792.583	792.599	838.596	838.588	838.605
PG(38:6)	HMDB,JLR2010	medium	Glycerophosphoglycerols	C44H75O10P	794.51	795.518	795.51	795.526	812.544	812.536	812.552	793.502	793.494	793.51	839.507	839.499	839.516
Coenzyme Q9	HMDB	medium	Prenol Lipids	C54H82O4	794.621	795.629	795.621	795.637	812.656	812.648	812.664	793.613	793.606	793.621	839.619	839.611	839.627
PE(40:4)	JLR2010	abundant	Glycerophosphoethanolamines	C45H82NO8P	795.578	796.586	796.578	796.594	813.612	813.604	813.62	794.57	794.562	794.578	840.575	840.567	840.584
PG(38:5)	HMDB,JLR2010	medium	Glycerophosphoglycerols	C44H77O10P	796.525	797.533	797.525	797.541	814.56	814.552	814.568	795.518	795.51	795.526	841.523	841.515	841.531
SM(d18:2/23:1)	JLR2010	medium	Phosphosphingolipids	C46H89N2O6P	796.646	797.654	797.646	797.662	814.68	814.672	814.688	795.638	795.63	795.646	841.643	841.635	841.652
PC(38:3e)/PC(38:2p)1	JLR2010	abundant	Glycerophosphocholines	C46H88NO7P	797.63	798.638	798.63	798.646	815.664	815.656	815.672	796.622	796.614	796.63	842.627	842.619	842.636
CMH(d18:1/23:0)	JLR2010	medium	Neutral glycosphingolipids	C47H91NO8	797.674	798.682	798.674	798.69	815.709	815.701	815.717	796.667	796.659	796.675	842.672	842.664	842.681
PG(38:4)	HMDB,JLR2010	medium	Glycerophosphoglycerols	C44H79O10P	798.541	799.549	799.541	799.557	816.575	816.567	816.584	797.533	797.525	797.541	843.539	843.53	843.547
SM(d17:1/24:1)	JLR2010	abundant	Phosphosphingolipids	C46H91N2O6P	798.661	799.669	799.661	799.677	816.696	816.688	816.704	797.654	797.646	797.662	843.659	843.651	843.668
SM(d18:1/23:1)	JLR2010	medium	Phosphosphingolipids	C46H91N2O6P	798.661	799.669	799.661	799.677	816.696	816.688	816.704	797.654	797.646	797.662	843.659	843.651	843.668
SM(d18:2/23:0)	JLR2010	abundant	Phosphosphingolipids	C46H91N2O6P	798.661	799.669	799.661	799.677	816.696	816.688	816.704	797.654	797.646	797.662	843.659	843.651	843.668
SM(d20:1/21:1)	JLR2010	medium	Phosphosphingolipids	C46H91N2O6P	798.661	799.669	799.661	799.677	816.696	816.688	816.704	797.654	797.646	797.662	843.659	843.651	843.668
SM(d17:1/24:0)	HMDB,JLR2010	medium	Phosphosphingolipids	C46H93N2O6P	800.677	801.685	801.677	801.693	818.711	818.703	818.72	799.669	799.661	799.677	845.675	845.666	845.683
SM(d18:1/23:0)	HMDB,JLR2010	abundant	Phosphosphingolipids	C46H93N2O6P	800.677	801.685	801.677	801.693	818.711	818.703	818.72	799.669	799.661	799.677	845.675	845.666	845.683
SM(d16:1/25:0)	JLR2010	medium	Phosphosphingolipids	C46H93N2O6P	800.677	801.685	801.677	801.693	818.711	818.703	818.72	799.669	799.661	799.677	845.675	845.666	845.683
PE(40:1)	JLR2010	abundant	Glycerophosphoethanolamines	C45H88NO8P	801.625	802.633	802.625	802.641	819.659	819.651	819.667	800.617	800.609	800.625	846.622	846.614	846.631
TG(48:2)	HMDB,JLR2010	abundant	Triradylglycerols	C51H94O6	802.705	803.713	803.705	803.721	820.739	820.731	820.748	801.697	801.689	801.705	847.703	847.694	847.711
PE(42:6p)1	JLR2010	abundant	Glycerophosphoethanolamines	C47H82NO7P	803.583	804.591	804.583	804.599	821.617	821.609	821.625	802.575	802.567	802.583	848.581	848.572	848.589
TG(48:1)	HMDB,JLR2010	abundant	Triradylglycerols	C51H96O6	804.721	805.728	805.72	805.737	822.755	822.747	822.763	803.713	803.705	803.721	849.718	849.71	849.727
Lactosylceramide (d18:1/12:0)	HMDB	abundant	Acidic glycosphingolipids	C42H79NO13	805.555	806.563	806.555	806.571	823.589	823.581	823.598	804.547	804.539	804.555	850.553	850.544	850.561
PC(38:6)	JLR2010	abundant	Glycerophosphocholines	C46H80NO8P	805.562	806.57	806.562	806.578	823.596	823.588	823.605	804.554	804.546	804.562	850.56	850.551	850.568
PE(42:5p)1	JLR2010	abundant	Glycerophosphoethanolamines	C47H84NO7P	805.599	806.606	806.598	806.614	823.633	823.625	823.641	804.591	804.583	804.599	850.596	850.588	850.605
PS(38:6)	HMDB,JLR2010	medium	Glycerophosphoserines	C44H74NO10P	807.505	808.513	808.505	808.521	825.539	825.531	825.548	806.497	806.489	806.505	852.503	852.494	852.511
PC(38:5)	JLR2010	abundant	Glycerophosphocholines	C46H82NO8P	807.578	808.586	808.578	808.594	825.612	825.604	825.62	806.57	806.562	806.578	852.575	852.567	852.584
PI(32:1)	HMDB,JLR2010	medium	Glycerophosphoinositols	C41H77O13P	808.51	809.518	809.51	809.526	826.545	826.536	826.553	807.502	807.494	807.51	853.508	853.499	853.516
SM(d18:1/24:3)	JLR2010	medium	Phosphosphingolipids	C47H89N2O6P	808.646	809.654	809.646	809.662	826.68	826.672	826.688	807.638	807.63	807.646	853.643	853.635	853.652
SM(d18:2/24:2)	JLR2010	abundant	Phosphosphingolipids	C47H89N2O6P	808.646	809.654	809.646	809.662	826.68	826.672	826.688	807.638	807.63	807.646	853.643	853.635	853.652
PS(38:5)	HMDB,JLR2010	medium	Glycerophosphoserines	C44H76NO10P	809.521	810.528	810.52	810.537	827.555	827.547	827.563	808.513	808.505	808.521	854.518	854.51	854.527
PC(38:4)	JLR2010	abundant	Glycerophosphocholines	C46H84NO8P	809.593	810.601	810.593	810.609	827.628	827.62	827.636	808.586	808.578	808.594	854.591	854.583	854.6
CMH(d18:1/24:1)(GlcCer(d18:1/24:1(15Z));GalCer(d18:1/24:1(15Z)))	JLR2010	medium	Neutral glycosphingolipids	C48H91NO8	809.674	810.682	810.674	810.69	827.709	827.701	827.717	808.667	808.659	808.675	854.672	854.664	854.681
SM(d18:1/24:2)	JLR2010	abundant	Phosphosphingolipids	C47H91N2O6P	810.661	811.669	811.661	811.677	828.696	828.688	828.704	809.654	809.646	809.662	855.659	855.651	855.668
SM(d18:2/24:1)	JLR2010	abundant	Phosphosphingolipids	C47H91N2O6P	810.661	811.669	811.661	811.677	828.696	828.688	828.704	809.654	809.646	809.662	855.659	855.651	855.668
SM(d20:1/22:2)	JLR2010	medium	Phosphosphingolipids	C47H91N2O6P	810.661	811.669	811.661	811.677	828.696	828.688	828.704	809.654	809.646	809.662	855.659	855.651	855.668
PS(38:4)	HMDB,JLR2010	medium	Glycerophosphoserines	C44H78NO10P	811.536	812.544	812.536	812.552	829.571	829.562	829.579	810.528	810.52	810.537	856.534	856.525	856.543
Glucosylceramide	HMDB	abundant	Acidic glycosphingolipids	C48H93NO8	811.69	812.698	812.69	812.706	829.724	829.716	829.733	810.682	810.674	810.69	856.688	856.679	856.696
CMH(d18:0/24:1)(GlcCer(d18:0/24:1(15Z)))	JLR2010	medium	Neutral glycosphingolipids	C48H93NO8	811.69	812.698	812.69	812.706	829.724	829.716	829.733	810.682	810.674	810.69	856.688	856.679	856.696
CMH(d18:1/24:0)(GlcCer(d18:1/24:0);GalCer(d18:1/24:0))	JLR2010	medium	Neutral glycosphingolipids	C48H93NO8	811.69	812.698	812.69	812.706	829.724	829.716	829.733	810.682	810.674	810.69	856.688	856.679	856.696
SM(d18:1/24:1)	HMDB,JLR2010	abundant	Phosphosphingolipids	C47H93N2O6P	812.677	813.685	813.677	813.693	830.711	830.703	830.72	811.669	811.661	811.677	857.675	857.666	857.683
SM(d18:2/24:0)	JLR2010	abundant	Phosphosphingolipids	C47H93N2O6P	812.677	813.685	813.677	813.693	830.711	830.703	830.72	811.669	811.661	811.677	857.675	857.666	857.683
PS(38:3)	HMDB,JLR2010	medium	Glycerophosphoserines	C44H80NO10P	813.552	814.56	814.552	814.568	831.586	831.578	831.595	812.544	812.536	812.552	858.55	858.541	858.558
PC(38:2)	JLR2010	abundant	Glycerophosphocholines	C46H88NO8P	813.625	814.633	814.624	814.641	831.659	831.651	831.667	812.617	812.609	812.625	858.622	858.614	858.631
CMH(d18:0/24:0)(GlcCer(d18:0/24:0);GalCer(d18:0/24:0))	JLR2010	medium	Neutral glycosphingolipids	C48H95NO8	813.706	814.714	814.705	814.722	831.74	831.732	831.748	812.698	812.69	812.706	858.703	858.695	858.712
SM(d18:1/24:0)	HMDB,JLR2010	abundant	Phosphosphingolipids	C47H95N2O6P	814.693	815.701	815.692	815.709	832.727	832.719	832.735	813.685	813.677	813.693	859.69	859.682	859.699
PS(38:2)	JLR2010	medium	Glycerophosphoserines	C44H82NO10P	815.568	816.575	816.567	816.584	833.602	833.594	833.61	814.56	814.552	814.568	860.565	860.557	860.574
PG(40:9)	HMDB,JLR2010	medium	Glycerophosphoglycerols	C46H73O10P	816.494	817.502	817.494	817.51	834.528	834.52	834.537	815.486	815.478	815.494	861.492	861.483	861.5
PE(42:7)	JLR2010	abundant	Glycerophosphoethanolamines	C47H80NO8P	817.562	818.57	818.562	818.578	835.596	835.588	835.605	816.554	816.546	816.562	862.56	862.551	862.568
PS(38:1)	JLR2010	medium	Glycerophosphoserines	C44H84NO10P	817.583	818.591	818.583	818.599	835.618	835.609	835.626	816.575	816.567	816.584	862.581	862.572	862.59
PG(40:8)	HMDB,JLR2010	medium	Glycerophosphoglycerols	C46H75O10P	818.51	819.518	819.509	819.526	836.544	836.536	836.552	817.502	817.494	817.51	863.507	863.499	863.516
PE(42:6)	JLR2010	abundant	Glycerophosphoethanolamines	C47H82NO8P	819.578	820.586	820.577	820.594	837.612	837.604	837.621	818.57	818.562	818.578	864.575	864.567	864.584
PG(40:7)	HMDB,JLR2010	medium	Glycerophosphoglycerols	C46H77O10P	820.525	821.533	821.525	821.541	838.56	838.551	838.568	819.518	819.509	819.526	865.523	865.514	865.532
PE(42:5)	JLR2010	abundant	Glycerophosphoethanolamines	C47H84NO8P	821.593	822.601	822.593	822.609	839.628	839.619	839.636	820.586	820.577	820.594	866.591	866.582	866.6
PG(40:6)	HMDB,JLR2010	medium	Glycerophosphoglycerols	C46H79O10P	822.541	823.549	823.541	823.557	840.575	840.567	840.584	821.533	821.525	821.541	867.539	867.53	867.547
PG(40:5)	HMDB,JLR2010	medium	Glycerophosphoglycerols	C46H81O10P	824.557	825.565	825.556	825.573	842.591	842.583	842.6	823.549	823.541	823.557	869.554	869.546	869.563
SM(d16:1/27:2)	JLR2010	medium	Phosphosphingolipids	C48H93N2O6P	824.677	825.685	825.677	825.693	842.711	842.703	842.72	823.669	823.661	823.678	869.675	869.666	869.683
SM(d18:2/25:1)	JLR2010	medium	Phosphosphingolipids	C48H93N2O6P	824.677	825.685	825.677	825.693	842.711	842.703	842.72	823.669	823.661	823.678	869.675	869.666	869.683
CMH(d18:1/25:0)	JLR2010	medium	Neutral glycosphingolipids	C49H95NO8	825.706	826.714	826.705	826.722	843.74	843.732	843.749	824.698	824.69	824.706	870.703	870.695	870.712
PG(40:4)	HMDB,JLR2010	medium	Glycerophosphoglycerols	C46H83O10P	826.572	827.58	827.572	827.588	844.607	844.598	844.615	825.565	825.556	825.573	871.57	871.561	871.579
SM(d17:1/26:1)	JLR2010	medium	Phosphosphingolipids	C48H95N2O6P	826.693	827.701	827.692	827.709	844.727	844.719	844.736	825.685	825.677	825.693	871.69	871.682	871.699
SM(d18:1/25:1)	JLR2010	medium	Phosphosphingolipids	C48H95N2O6P	826.693	827.701	827.692	827.709	844.727	844.719	844.736	825.685	825.677	825.693	871.69	871.682	871.699
SM(d18:2/25:0)	JLR2010	medium	Phosphosphingolipids	C48H95N2O6P	826.693	827.701	827.692	827.709	844.727	844.719	844.736	825.685	825.677	825.693	871.69	871.682	871.699
SM(d19:1/24:1)	JLR2010	medium	Phosphosphingolipids	C48H95N2O6P	826.693	827.701	827.692	827.709	844.727	844.719	844.736	825.685	825.677	825.693	871.69	871.682	871.699
SM(d20:1/23:1)	JLR2010	medium	Phosphosphingolipids	C48H95N2O6P	826.693	827.701	827.692	827.709	844.727	844.719	844.736	825.685	825.677	825.693	871.69	871.682	871.699
TG(50:4)	HMDB,JLR2010	abundant	Triradylglycerols	C53H94O6	826.705	827.713	827.705	827.721	844.739	844.731	844.748	825.697	825.689	825.705	871.703	871.694	871.711
SM(d18:1/25:0)	JLR2010	medium	Phosphosphingolipids	C48H97N2O6P	828.708	829.716	829.708	829.725	846.743	846.734	846.751	827.701	827.692	827.709	873.706	873.697	873.715
SM(d19:0/24:1)	JLR2010	medium	Phosphosphingolipids	C48H97N2O6P	828.708	829.716	829.708	829.725	846.743	846.734	846.751	827.701	827.692	827.709	873.706	873.697	873.715
SM(d19:1/24:0)	JLR2010	medium	Phosphosphingolipids	C48H97N2O6P	828.708	829.716	829.708	829.725	846.743	846.734	846.751	827.701	827.692	827.709	873.706	873.697	873.715
SM(d20:1/23:0)	JLR2010	medium	Phosphosphingolipids	C48H97N2O6P	828.708	829.716	829.708	829.725	846.743	846.734	846.751	827.701	827.692	827.709	873.706	873.697	873.715
TG(50:3)	HMDB,JLR2010	abundant	Triradylglycerols	C53H96O6	828.721	829.728	829.72	829.737	846.755	846.747	846.763	827.713	827.705	827.721	873.718	873.71	873.727
PC(40:8)	JLR2010	abundant	Glycerophosphocholines	C48H80NO8P	829.562	830.57	830.562	830.578	847.596	847.588	847.605	828.554	828.546	828.563	874.56	874.551	874.569
PE(42:1)	JLR2010	medium	Glycerophosphoethanolamines	C47H92NO8P	829.656	830.664	830.656	830.672	847.69	847.682	847.699	828.648	828.64	828.656	874.654	874.645	874.662
Uroporphyrin I	HMDB	medium	Tetrapyrroles and Derivatives	C40H38N4O16	830.228	831.236	831.228	831.244	848.263	848.254	848.271	829.22	829.212	829.229	875.226	875.217	875.235
TG(50:2)	HMDB,JLR2010	abundant	Triradylglycerols	C53H98O6	830.736	831.744	831.736	831.752	848.771	848.762	848.779	829.728	829.72	829.737	875.734	875.725	875.743
PC(40:7)	JLR2010	abundant	Glycerophosphocholines	C48H82NO8P	831.578	832.586	832.577	832.594	849.612	849.604	849.621	830.57	830.562	830.578	876.575	876.567	876.584
TG(50:1)	HMDB,JLR2010	abundant	Triradylglycerols	C53H100O6	832.752	833.76	833.751	833.768	850.786	850.778	850.795	831.744	831.736	831.752	877.75	877.741	877.758
PS(40:7)	HMDB,JLR2010	medium	Glycerophosphoserines	C46H76NO10P	833.521	834.528	834.52	834.537	851.555	851.547	851.564	832.513	832.505	832.521	878.518	878.51	878.527
PC(40:6)	JLR2010	abundant	Glycerophosphocholines	C48H84NO8P	833.593	834.601	834.593	834.61	851.628	851.619	851.636	832.586	832.577	832.594	878.591	878.582	878.6
PI(34:2)	HMDB,JLR2010	abundant	Glycerophosphoinositols	C43H79O13P	834.526	835.534	835.525	835.542	852.56	852.552	852.569	833.518	833.51	833.526	879.523	879.515	879.532
TG(50:0)	HMDB,JLR2010	abundant	Triradylglycerols	C53H102O6	834.768	835.775	835.767	835.784	852.802	852.793	852.81	833.76	833.751	833.768	879.765	879.756	879.774
PS(40:6)	HMDB,JLR2010	medium	Glycerophosphoserines	C46H78NO10P	835.536	836.544	836.536	836.552	853.571	853.562	853.579	834.528	834.52	834.537	880.534	880.525	880.543
PC(40:5)	JLR2010	abundant	Glycerophosphocholines	C48H86NO8P	835.609	836.617	836.609	836.625	853.643	853.635	853.652	834.601	834.593	834.61	880.607	880.598	880.616
PI(34:1)	HMDB,JLR2010	abundant	Glycerophosphoinositols	C43H81O13P	836.541	837.549	837.541	837.558	854.576	854.567	854.584	835.534	835.525	835.542	881.539	881.53	881.548
PS(40:5)	HMDB,JLR2010	medium	Glycerophosphoserines	C46H80NO10P	837.552	838.56	838.551	838.568	855.586	855.578	855.595	836.544	836.536	836.552	882.55	882.541	882.558
PC(40:4)	JLR2010	abundant	Glycerophosphocholines	C48H88NO8P	837.625	838.633	838.624	838.641	855.659	855.651	855.668	836.617	836.609	836.625	882.622	882.614	882.631
CMH(d18:1/26:1)(GlcCer(d18:1/26:1(17Z));GalCer(d18:1/26:1(17Z)))	JLR2010	medium	Neutral glycosphingolipids	C50H95NO8	837.706	838.714	838.705	838.722	855.74	855.732	855.749	836.698	836.69	836.706	882.703	882.695	882.712
PI(34:0)	HMDB,JLR2010	medium	Glycerophosphoinositols	C43H83O13P	838.557	839.565	839.557	839.573	856.591	856.583	856.6	837.549	837.541	837.558	883.555	883.546	883.564
SM(d17:1/27:2)	JLR2010	medium	Phosphosphingolipids	C49H95N2O6P	838.693	839.701	839.692	839.709	856.727	856.719	856.736	837.685	837.677	837.693	883.69	883.682	883.699
SM(d18:0/26:3)	JLR2010	medium	Phosphosphingolipids	C49H95N2O6P	838.693	839.701	839.692	839.709	856.727	856.719	856.736	837.685	837.677	837.693	883.69	883.682	883.699
SM(d18:1/26:2)	JLR2010	medium	Phosphosphingolipids	C49H95N2O6P	838.693	839.701	839.692	839.709	856.727	856.719	856.736	837.685	837.677	837.693	883.69	883.682	883.699
SM(d20:1/24:2)	JLR2010	medium	Phosphosphingolipids	C49H95N2O6P	838.693	839.701	839.692	839.709	856.727	856.719	856.736	837.685	837.677	837.693	883.69	883.682	883.699
PS(40:4)	JLR2010	medium	Glycerophosphoserines	C46H82NO10P	839.568	840.575	840.567	840.584	857.602	857.593	857.611	838.56	838.551	838.568	884.565	884.556	884.574
CMH(d18:0/26:1)(GlcCer(d18:0/26:1(17Z));GalCer(d18:0/26:1))	JLR2010	medium	Neutral glycosphingolipids	C50H97NO8	839.721	840.729	840.721	840.738	857.756	857.747	857.764	838.714	838.705	838.722	884.719	884.71	884.728
CMH(d18:1/26:0)(GlcCer(d18:1/26:0);GalCer(d18:1/26:0))	JLR2010	medium	Neutral glycosphingolipids	C50H97NO8	839.721	840.729	840.721	840.738	857.756	857.747	857.764	838.714	838.705	838.722	884.719	884.71	884.728
SM(d18:0/26:2)	JLR2010	medium	Phosphosphingolipids	C49H97N2O6P	840.708	841.716	841.708	841.725	858.743	858.734	858.751	839.701	839.692	839.709	885.706	885.697	885.715
SM(d18:1/26:1)	JLR2010	medium	Phosphosphingolipids	C49H97N2O6P	840.708	841.716	841.708	841.725	858.743	858.734	858.751	839.701	839.692	839.709	885.706	885.697	885.715
SM(d19:1/25:1)	JLR2010	medium	Phosphosphingolipids	C49H97N2O6P	840.708	841.716	841.708	841.725	858.743	858.734	858.751	839.701	839.692	839.709	885.706	885.697	885.715
PS(40:3)	JLR2010	medium	Glycerophosphoserines	C46H84NO10P	841.583	842.591	842.583	842.6	859.618	859.609	859.626	840.575	840.567	840.584	886.581	886.572	886.59
PC(40:2)	JLR2010	abundant	Glycerophosphocholines	C48H92NO8P	841.656	842.664	842.655	842.672	859.69	859.682	859.699	840.648	840.64	840.657	886.654	886.645	886.663
CMH(d18:0/26:0)(GlcCer(d18:0/26:0);GalCer(d18:0/26:0))	JLR2010	medium	Neutral glycosphingolipids	C50H99NO8	841.737	842.745	842.736	842.753	859.771	859.763	859.78	840.729	840.721	840.738	886.735	886.726	886.744
SM(d18:0/26:1)	HMDB,JLR2010	medium	Phosphosphingolipids	C49H99N2O6P	842.724	843.732	843.723	843.74	860.758	860.75	860.767	841.716	841.708	841.725	887.722	887.713	887.731
SM(d16:0/28:1)	JLR2010	medium	Phosphosphingolipids	C49H99N2O6P	842.724	843.732	843.723	843.74	860.758	860.75	860.767	841.716	841.708	841.725	887.722	887.713	887.731
SM(d17:0/27:1)	JLR2010	medium	Phosphosphingolipids	C49H99N2O6P	842.724	843.732	843.723	843.74	860.758	860.75	860.767	841.716	841.708	841.725	887.722	887.713	887.731
SM(d19:0/25:1)	JLR2010	medium	Phosphosphingolipids	C49H99N2O6P	842.724	843.732	843.723	843.74	860.758	860.75	860.767	841.716	841.708	841.725	887.722	887.713	887.731
SM(d20:0/24:1)	JLR2010	medium	Phosphosphingolipids	C49H99N2O6P	842.724	843.732	843.723	843.74	860.758	860.75	860.767	841.716	841.708	841.725	887.722	887.713	887.731
TG(52:5)	HMDB,JLR2010	abundant	Triradylglycerols	C55H96O6	852.721	853.728	853.72	853.737	870.755	870.746	870.764	851.713	851.704	851.721	897.718	897.709	897.727
TG(52:4)	HMDB,JLR2010	abundant	Triradylglycerols	C55H98O6	854.736	855.744	855.736	855.753	872.771	872.762	872.779	853.728	853.72	853.737	899.734	899.725	899.743
PI(36:5)	JLR2010	medium	Glycerophosphoinositols	C45H77O13P	856.51	857.518	857.509	857.527	874.545	874.536	874.553	855.502	855.494	855.511	901.508	901.499	901.517
Thyroxine sulfate	HMDB	low	Amino Acids and Derivatives	C15H11I4NO7S	856.644	857.651	857.643	857.66	874.678	874.669	874.687	855.636	855.627	855.644	901.641	901.632	901.65
TG(52:3)	HMDB,JLR2010	abundant	Triradylglycerols	C55H100O6	856.752	857.76	857.751	857.768	874.786	874.778	874.795	855.744	855.736	855.753	901.75	901.741	901.759
PI(36:4)	HMDB,JLR2010	abundant	Glycerophosphoinositols	C45H79O13P	858.526	859.534	859.525	859.542	876.56	876.551	876.569	857.518	857.509	857.527	903.523	903.514	903.532
TG(52:2)	HMDB,JLR2010	abundant	Triradylglycerols	C55H102O6	858.768	859.775	859.767	859.784	876.802	876.793	876.811	857.76	857.751	857.768	903.765	903.756	903.774
PI(36:3)	HMDB,JLR2010	abundant	Glycerophosphoinositols	C45H81O13P	860.541	861.549	861.541	861.558	878.576	878.567	878.585	859.534	859.525	859.542	905.539	905.53	905.548
TG(52:1)	HMDB,JLR2010	abundant	Triradylglycerols	C55H104O6	860.783	861.791	861.782	861.8	878.818	878.809	878.826	859.775	859.767	859.784	905.781	905.772	905.79
PI(36:2)	HMDB,JLR2010	abundant	Glycerophosphoinositols	C45H83O13P	862.557	863.565	863.556	863.574	880.591	880.583	880.6	861.549	861.541	861.558	907.555	907.546	907.564
Coenzyme Q10	HMDB	medium	Prenol Lipids	C59H90O4	862.684	863.692	863.683	863.7	880.718	880.709	880.727	861.676	861.667	861.685	907.682	907.672	907.691
PI(36:1)	JLR2010	abundant	Glycerophosphoinositols	C45H85O13P	864.573	865.581	865.572	865.589	882.607	882.598	882.616	863.565	863.556	863.574	909.57	909.561	909.579
PI(36:0)	HMDB,JLR2010	medium	Glycerophosphoinositols	C45H87O13P	866.588	867.596	867.588	867.605	884.623	884.614	884.632	865.581	865.572	865.589	911.586	911.577	911.595
TG(54:6)	HMDB,JLR2010	abundant	Triradylglycerols	C57H98O6	878.736	879.744	879.735	879.753	896.771	896.762	896.78	877.728	877.72	877.737	923.734	923.725	923.743
TG(54:5)	HMDB,JLR2010	abundant	Triradylglycerols	C57H100O6	880.752	881.76	881.751	881.769	898.786	898.777	898.795	879.744	879.735	879.753	925.75	925.74	925.759
PI(38:6)	JLR2010	medium	Glycerophosphoinositols	C47H79O13P	882.526	883.534	883.525	883.542	900.56	900.551	900.569	881.518	881.509	881.527	927.523	927.514	927.533
TG(54:4)	HMDB,JLR2010	abundant	Triradylglycerols	C57H102O6	882.768	883.775	883.767	883.784	900.802	900.793	900.811	881.76	881.751	881.769	927.765	927.756	927.775
PI(38:5)	HMDB,JLR2010	abundant	Glycerophosphoinositols	C47H81O13P	884.541	885.549	885.54	885.558	902.576	902.567	902.585	883.534	883.525	883.542	929.539	929.53	929.548
TG(54:3)	HMDB,JLR2010	abundant	Triradylglycerols	C57H104O6	884.783	885.791	885.782	885.8	902.818	902.809	902.827	883.775	883.767	883.784	929.781	929.772	929.79
PI(38:4)	HMDB,JLR2010	abundant	Glycerophosphoinositols	C47H83O13P	886.557	887.565	887.556	887.574	904.591	904.582	904.601	885.549	885.54	885.558	931.555	931.545	931.564
TG(54:2)	HMDB,JLR2010	abundant	Triradylglycerols	C57H106O6	886.799	887.807	887.798	887.816	904.833	904.824	904.842	885.791	885.782	885.8	931.797	931.787	931.806
3-trans,5-cis-Octadienoyl-CoA	HMDB	medium	Purine Nucleotides	C30H48N7O16P3S	887.209	888.217	888.208	888.226	905.243	905.234	905.253	886.201	886.192	886.21	932.207	932.197	932.216
PI(38:3)	HMDB,JLR2010	abundant	Glycerophosphoinositols	C47H85O13P	888.573	889.581	889.572	889.589	906.607	906.598	906.616	887.565	887.556	887.574	933.57	933.561	933.58
PI(38:2)	HMDB,JLR2010	medium	Glycerophosphoinositols	C47H87O13P	890.588	891.596	891.587	891.605	908.623	908.614	908.632	889.581	889.572	889.589	935.586	935.577	935.595
TG(56:6)	HMDB,JLR2010	abundant	Triradylglycerols	C59H102O6	906.768	907.775	907.766	907.785	924.802	924.793	924.811	905.76	905.751	905.769	951.765	951.756	951.775
PI(40:6)	HMDB,JLR2010	medium	Glycerophosphoinositols	C49H83O13P	910.557	911.565	911.556	911.574	928.591	928.582	928.601	909.549	909.54	909.558	955.555	955.545	955.564
PI(40:5)	HMDB,JLR2010	medium	Glycerophosphoinositols	C49H85O13P	912.573	913.581	913.571	913.59	930.607	930.598	930.616	911.565	911.556	911.574	957.57	957.561	957.58
PI(40:4)	HMDB,JLR2010	medium	Glycerophosphoinositols	C49H87O13P	914.588	915.596	915.587	915.605	932.623	932.613	932.632	913.581	913.571	913.59	959.586	959.576	959.596
PI(40:3)	HMDB,JLR2010	medium	Glycerophosphoinositols	C49H89O13P	916.604	917.612	917.603	917.621	934.638	934.629	934.648	915.596	915.587	915.605	961.602	961.592	961.611
TG(60:5)	HMDB	medium	Triradylglycerols	C63H112O6	964.846	965.854	965.844	965.863	982.88	982.87	982.89	963.838	963.828	963.848	1009.84	1009.83	1009.85
Trihexosylceramide (d18:1/12:0)	HMDB	abundant	Neutral glycosphingolipids	C48H89NO18	967.608	968.616	968.606	968.625	985.642	985.632	985.652	966.6	966.59	966.61	1012.61	1012.6	1012.62
N-acyl-PS(52:1)	JLR2010	medium	Glycerophosphoserines	C58H110NO11P	1027.78	1028.79	1028.78	1028.8	1045.82	1045.81	1045.83	1026.77	1026.76	1026.78	1072.78	1072.77	1072.79
Trihexosylceramide (d18:1/9Z-18:1)	HMDB	abundant	Neutral glycosphingolipids	C54H99NO18	1049.69	1050.69	1050.68	1050.7	1067.72	1067.71	1067.73	1048.68	1048.67	1048.69	1094.68	1094.67	1094.69
Trihexosylceramide (d18:1/18:0)	HMDB	abundant	Neutral glycosphingolipids	C54H101NO18	1051.7	1052.71	1052.7	1052.72	1069.74	1069.73	1069.75	1050.69	1050.68	1050.7	1096.7	1096.69	1096.71
Keratan	HMDB	medium	Tetrasaccharides	C28H48N2O32S4	1052.11	1053.12	1053.1	1053.13	1070.14	1070.13	1070.15	1051.1	1051.09	1051.11	1097.1	1097.09	1097.12
N-acyl-PS(54:2)	JLR2010	medium	Glycerophosphoserines	C60H112NO11P	1053.8	1054.81	1054.79	1054.82	1071.83	1071.82	1071.84	1052.79	1052.78	1052.8	1098.79	1098.78	1098.81
Vasopressin	HMDB	low	Peptides	C46H65N13O12S2	1055.43	1056.44	1056.43	1056.45	1073.47	1073.46	1073.48	1054.42	1054.41	1054.43	1100.43	1100.42	1100.44
Trihexosylceramide (d18:1/22:0)	HMDB	abundant	Neutral glycosphingolipids	C58H109NO18	1107.76	1108.77	1108.76	1108.78	1125.8	1125.79	1125.81	1106.76	1106.75	1106.77	1152.76	1152.75	1152.77
Trihexosylceramide (d18:1/24:0)	HMDB	abundant	Neutral glycosphingolipids	C60H113NO18	1135.8	1136.8	1136.79	1136.81	1153.83	1153.82	1153.84	1134.79	1134.78	1134.8	1180.79	1180.78	1180.81
Ganglioside GM3 (d18:1/16:0)	HMDB	abundant	Acidic glycosphingolipids	C57H104N2O21	1152.71	1153.72	1153.71	1153.73	1170.75	1170.74	1170.76	1151.71	1151.69	1151.72	1197.71	1197.7	1197.72
Trihexosylceramide (d18:1/26:1(17Z))	HMDB	abundant	Neutral glycosphingolipids	C62H117NO18	1163.83	1164.83	1164.82	1164.85	1181.86	1181.85	1181.87	1162.82	1162.81	1162.83	1208.82	1208.81	1208.84
Tetrahexosylceramide (d18:1/12:0)	HMDB	abundant	Tetrasaccharides	C56H102N2O23	1170.69	1171.7	1171.68	1171.71	1188.72	1188.71	1188.73	1169.68	1169.67	1169.69	1215.68	1215.67	1215.7
